# Supplementary material for: Rapid de novo evolution of lysis genes in single-stranded RNA phages
Source: Nat Commun. 2020 Nov 26;11:6009. doi: 10.1038/s41467-020-19860-0 (PMC7693330; doi:10.1038/s41467-020-19860-0)
Supplement: Supplementary file 4 — Supplementary Data 1 [file 41467_2020_19860_MOESM4_ESM.xlsx]

## Sheet: Full Information
Virus Name	Accesion Number or DOI	Contig Size (bp)	Plasmid 1	RBS 1	Gene 1	Protein Seq 1	Predicted TMD 1	Range of CDS 1	Relative Location 1	Codon Optomized? 1	Plasmid 2	RBS 2	Gene 2	Protein Seq 2	Predicted TMD 2	Range of CDS 2	Relative Locations 2	Codon Optomized? 2	Plasmid 3	RBS 3	Gene 3	Protein Seq 3	Predicted TMD 3	Range of CDS 3	Relative Location 3	Codon Optomized? 3	Plasmid 4	RBS 4	Gene 4	Protein Seq 4	Predicted TMD 4	Range of CDS 4	Relative Location 4	Codon Optomized? 4	Plasmid 5	RBS 5	Gene 5	Protein Seq 5	Predicted TMD 5	Range of CDS 5	Relative Location 5	Codon Optomized? 5
AC	KF616864	3452	pBAD24 AC_1	agg	TTGAGAAAGTTACTGTGGACGGGTTTCTTGAGACTGAGCAACGTTGTTACAATTACAACACTCAGTTCAATAAGCTGCTTAACCACCCTTGGTTAG	MRKLLWTGFLRLSNVVTITTLSSISCLTTLG	N	1690:1785	Rep	No
AIN000	https://doi.org/10.1371/journal.pbio.1002409.s001	3675	pBAD24 AIN000_1 lacZalpha	agg	ATGTTGATGCTGTTGGTTGCGTACCTGTTGACGGGGAATGCTGTAACTAGCACGGCTATCCAGGATTTTTGCACTGCTCTGGGGGTCTTTGGTACGAATCTTATGCCCTAA	MLMLLVAYLLTGNAVTSTAIQDFCTALGVFGTNLMP	N	2000:2107	Junction 2	Yes	pBAD24 AIN000_2	gaa	ATGGTAAAGCATACTTGGAAAGGACTTCTGATGTTACTGGTCGCGTACCTTTTGACGGGCAACGCGGTGACATCTACGGCCATTCAAGATTTTTGTACTGCTCTTGGAGTTTTCGGAACAAACTTAATGCCC	MVKHTWKGLLMLLVAYLLTGNAVTSTAIQDFCTALGVFGTNLMP	Y	1973:2107	Junction 2	Yes
AIN001	https://doi.org/10.1371/journal.pbio.1002409.s002	3635	pBAD24 AIN001_1 lacZalpha	ggag	atgtcaacgggattaatattagacctttctacaaacgtgatgtatggactaaacagtcaattgttaggtttcataatttttacgagtcccataaatatttcttttatgaaggctcttattatgactgcaacacaagacatcttgtgtggcaaccaagctaccaactattga	MSTGLILDLSTNVMYGLNSQLLGFIIFTSPINISFMKALIMTATQDILCGNQATNY	Y	3078:3248	Rep	Yes	pBAD24 AIN001 3020-3250	none	ctgaacacagataaaagttttcacactggtattttccgcgaatcttgcggggaggattatgtcaacgggattaatattagacctttctacaaacgtgatgtatggactaaacagtcaattgttaggtttcataatttttacgagtcccataaatatttcttttatgaaggctcttattatgactgcaacacaagacatcttgtgtggcaaccaagctaccaactattgaag	LNTDKSFHTGIFRESCGEDYVNGINIRPFYKRDVWTKQSIVRFHNFYESHKYFFYEGSYYDCNTRHLVWQPSYQLLK	N	3020:3250	Rep	No
AIN002	https://doi.org/10.1371/journal.pbio.1002409.s003	3846	PBAD24 AIN002	agg	ATGCGGACAGACAGAGCTACTAACGTCCAAACGATTACGTTGCTGGGTTTAGCGGCGTTCGTACTTGTAGTCATTCTTGCGCTTGTCATGGCTTATGCGCTTGCTATGGCGAATCTGACCAGTTACTATGAGCAGGGCAATGGCAATGACAATGTTACCTCGAACTCAGAGTCCGTAGATGAAAGACGCGAGTTGTACGTCGAATCGCGCAACTATGCCCCTGATAATGGCCGTAGTGCGTCTACAGTCGGGGAACCAAAAGTCCGGGTGCCG	MRTDRATNVQTITLLGLAAFVLVVILALVMAYALAMANLTSYYEQGNGNDNVTSNSESVDERRELYVESRNYAPDNGRSASTVGEPKVRVP	Y	1879:2154	Junction 2/Rep	No
AIN003	https://doi.org/10.1371/journal.pbio.1002409.s004	3929	pBAD24 AIN003_2 lacZalpha	ggag	ATGGACCGCTCAGTAGTTTATGCAATTCTGTTGTTCTTCGCTTTTGCCATTGATCGTCTGGTCCCTTTCTTACCTTTGAAG	MDRSVVYAILLFFAFAIDRLVPFLPLK	Y	23:106	5'	Yes	pBAD24 AIN003_1 lacZalpha	agg	GTGAATGGCCGCCCGCGTAGCTCTGAACGTACCTCGGCACCGTGCTGGCCTACTCGGTCTAGCCAACGTCGCCCAAGTCCTTGGTCGATGACCTCGTCTCATAGTGGCAACCCACTGACT	VNGRPRSSERTSAPCWPTRSSQRRPSPWSMTSSHSGNPLT	N	1920:2042	Coat	Yes
AIN004	https://doi.org/10.1371/journal.pbio.1002409.s005	1209
AIN005	https://doi.org/10.1371/journal.pbio.1002409.s006	924
AIN006	https://doi.org/10.1371/journal.pbio.1002409.s007	1032	pBAD24 AIN006 lacZalpha	agg	GTGCGTAAATTGCTGTTAATGGTCCAGTTAGGGATTTTAATTGTCTATTATATCTTGTGGACTCCCGTTCGTACTTTAGGTAGCGCAACGACTGGGTAA	MRKLLLMVQLGILIVYYILWTPVRTLGSATTG	Y	608:706	Mat	Yes
AIN007	https://doi.org/10.1371/journal.pbio.1002409.s008	1684	pBAD24 AIN007 760..1100	gaa	ttgacgtgggcgctcataagggagaagtcgtcaccaatcagaagttttcttctatgggtaacggtttcacctttcacctttgagctcgagtctcttatattttactgcgttgttcttgcagcaatctataaaagacctggggaggagtgcgttagtgctttggcgatgatatcatcgcggaaaacaaagattacgagcgtatcgcaattgcccttgaggcatgcggtttctcggttaaccaagataaatctttctaccgtggtccctttcgggaatcctgcggtggaaattttattaatggttacgacataa	LTWALIREKSSPIRSFLLWVTVSPLSSSLLYFTALFLQQSIKDLGRSALVSLAMISSRKTKITSVSQLPLRHAVSRLTKINLSTVVPFGNPAVEILLMVTT	Y	760:1100	Rep	No	pBAD24 AIN007_2	none	ATGACACAACCTAATATCGGATGCACTATCCGTTACATTGTCAACATTAACACTTATTTGGCGATGGTTAACTTATTGGCGCTTCAAGGGGTTTGTAATATGTACGAACTGGGCCTGGTACTTGAGACTATTTCAAGTTTTCTGATGGAACTGGAGACGCTGGTTTTGTCATTACTGACGAAGATCGGATGA	MTQPNIGCTIRYIVNINTYLAMVNLLALQGVCNMYELGLVLETISSFLMELETLVLSLLTKIG	Y	1123:1314	Rep	Yes
AIN008	https://doi.org/10.1371/journal.pbio.1002409.s009	1054
AIN009	https://doi.org/10.1371/journal.pbio.1002409.s010	832
AIN010	https://doi.org/10.1371/journal.pbio.1002409.s011	1647	pBAD24 AIN010 820..1120	gaa	ttgacagtaaagcttgtggtagctttagaagatgtcttcaaaaagcgtaccgctttctcggaactcctatggcatatcagtttgctgaatcgcttgataatgaaatgcttaaacagcttttcaaaaactatcctgcgatacctcaatttgattactgtagtaatatcgagaaacaaagacgtgactggcttgcgtggaatattctacgcaaatctgacatcgattgcggtatatctaaggatgaggcttgcctcacttcttggatgaaaaccgagt	LTVKLVVVALEDVFKKRTAFSELLWHISLLNRLIMMKCLNSFSKTILRYLNLITVVISRNKDVTGLRGIFYANLTSSIAVYLRMRLASLLG	N	820:1120	Rep	Yes	pBAD24 AIN010_1	none	ATGAACCACTTTATTAATGCACTGTTTCAATGCATCATCATCTGTGCATTCTTTACTGCTGTAGTACTGCTGGTCCGTTAA	MNHFINALFQCIIICAFFTAVVLLVR	Y	688:768	Coat/Junction 2	Yes
AVE000	KT462694	4977	pBAD24 AVE000 4120-4320	gag	gtgtttaccgtaggtgcttctcgtacttctggaaaggtatgtctaatgctaaggttaaaggctgtgcaaatgttcgttttgctgaccttgttccctttgctgacttggacacacacacggagttcataccacgcgatcttcctgagtcgctag	VFTVGASRTSGKVCLMLRLKAVQMFVLLTLFPLLTWTHTRSSYHAIFLSR*	Y	4120:4320	Rep	No	pBAD24 AVE000_2	gaa	ATGATTCGTACACGCCCTCGCCTGTCAACGACCTTCCGTGTTGAATTGATCGCCGTGACCTATACTTTACAAGTGTCTTTGCTGGAAGCGTATTTCAATACATACTCCACAATTAGCCTTACAGTGGGTTCGACTTATATCGTATTTGTGGTTCTGTAA	MIRTRPRLSTTFRVELIAVTYTLQVSLLEAYFNTYSTISLTVGSTYIVFVVL	N	2930:3088	Rep	Yes
AVE001	KT462695	5021	pBAD24 AVE001	agaa	ATGCGTCCTTTGGGGTTGCAACCGATGGCTCTGCTTGGCGTTGCCGTAGATATGATCTCAATGAATGGGTTTGGACACCTGCGTGACCGTTCCCGCTCCAACCGCTTTTGTTTAGGAATTTTACATACGCGCATCCGTCGCCAGTGGGTGAAACCCTAA	MRPLGLQPMALLGVAVDMISMNGFGHLRDRSRSNRFCLGILHTRIRRQWVKP	N	842:1000	Mat	Yes	pBAD24 AVE001_2	aga	ATGGTACGCACGCCACCTCTGACCGGACGCTCGATGGATTTCAACGATGTGTTGGGTCTGTTAGTCACTTTGTGTCATCTGTTCTTGAAGTTGGTAGGCATTTCAAATTAA	MVRTPPLTGRSMDFNDVLGLLVTLCHLFLKLVGISN	N	686:796	Mat	Yes
AVE002	KT462696	4220	pBAD24 AVE002	gag	ATGCAACTGGGTCCCTCCAGTCCATCTTCGTTGACGGTGGCATTCGCCCTGTATGGGCACTTGCCGTTGTGGGTGCCAGTTTGCGCCTTTCCGTGTTTGTTACAGTTGGCCCGCGGCTATAGCCTTTCTCACGCCGAGAATCTGGGGATGCACACAGAAACGACCGGATCGTCTATTACCCGCACGATGACTACCTTGTCCACATCACCGCGCGACGTGGTATGGTTGTAA	MQLGPSSPSSLTVAFALYGHLPLWVPVCAFPCLLQLARGYSLSHAENLGMHTETTGSSITRTMTTLSTSPRDVVWL	Y	3445:3675	Rep	Yes
AVE003	KT462697	3957	pBAD24 AVE003_1	gaa	atggaacctatggtgctcaggcttagccgtaagactaggcccttaactcaaacgatatactggaatgtatacgtccgaggattttgcatcattggCattctgggagcttgcgctttcggaagcatgttggggtgtacctcaaatggcgccgggaggcgcccGcgagcgagccgagcacaggaggaacgaggaatcgtccctcttggccgaactacggtcaccgtgctgcgggctaagtccggacaccgtccaccgccgactattcacctccacttcattaaagaagtggagacttccagtcagcggaactggcgacctaaaagaagaggccgtcaggggttttatccagaggaacggcactgtgtcgccctcctcggctattcactggttcacgcttcg…	MEPMVLRLSRKTRPLTQTIYWNVYVRGFCIIGILGACAFGSMLGCTSNGAGRRPRASRAQEERGIVPLGRTTVTVLRAKSGHRPPPTIHLHFIKEVETSSQRNWRPKRRGRQGFYPEERHCVALLGYSLVHASKDARAAG	Y	2166:2588	Rep	Yes
AVE004	KT462698	3776	pBAD24 AVE004 3120-3265	gagaa	gtggacctttccgcgagtcctgtggtggagattattataatggtgtggatgtttcgaccaattactggcctcgtacccctatcagaagggatatatccactataccatcattaa	VDLSASPVVEIIIMVWMFRPITGLVPLSEGIYPLYHH*	N	3120:3265	Rep	No
AVE005	KT462699	3709	pBAD24 AVE005 480-640	agaa	ttgcagcgagcagacatcagttttctaaacatatgcgccgaatggcgtatgaaactgatatgctgccatcagcatccaatctatgggatctggtgcccttttcttttgttgtggattggatcttaccaa	LQRADISFLNICAEWRMKLICCHQHPIYGIWCPFLLLWIGSYQ	Y	480:640	Mat	No
AVE006	KT462700	3609	pBAD24 AVE006 2580-2800	agaa	gtgagtgcgtttacttttcatccggtgtttgtgcagatgccaaagttcttaaagaaaaggtggctgcatatgttgccgggaaccctgaccatgaaatctatggttttagatttccgagtgaggattataagtggggtacggataatgctatccttcgtatgcgcaccaatttttatggtgtaa	VSAFTFHPVFVQMPKFLKKRWLHMLPGTLTMKSMVLDFRVRIISGVRIMLSFVCAPIFMV*	N	2580:2800	Rep	No	pBAD24 AVE006_2	agg	ATGATCTGTGTAGACGCCATGCAACGTCGCTGGCTTCAGATGCGCTGGTTAATTCTTCAAATCATTGCCGCTTCCATCATCTATTCTTCCACCCACGGATATAGCTTGTAA	MICVDAMQRRWLQMRWLILQIIAASIIYSSTHGYSL	Y	2108:2215	Rep	Yes
AVE007	KT462701	3580	pBAD24 AVE007_1	agaa	atgctatccagtatcagatccgcgttgatgacatcctgcgcacttccggcgatggtgagcctgaggttgataaccccattgtcgcttaccttacaattcgccatgagctgtctggtaatattaccgccgctcaggttgaaaccgtcgttaatcgtctga	MLSSIRSALMTSCALPAMVSLRLITPLSLTLQFAMSCLVILPPLRLKPSLIV	N	1622:1780	Coat	No	pBAD24 AVE007_2	gaa	ttgatactttcgggtggtatgtgcctgtgcatgggggaacttaccctcagccttggtattgcagtgaggttctcgctgtacccaagaattacaagacgcataggattattgcccgagagtcggcctaccgctcttatcagcttcaggccatccgcgctgcacttgaggagtgcatcgagcgcaatgggtttggtgcggagatag	MILSGGMCLCMGELTLSLGIAVRFSLYPRITRRIGLLPESRPTALISFRPSALHLRSASSAMGLVRR	N	2574:2777	Rep	No
AVE008	https://doi.org/10.1371/journal.pbio.1002409.s001	2565	pBAD24 AVE008 1320-1480	none	atgaactacttcacagattgccgggttgcgagcctgactatacaggtaatcactctgatgtctgtgatatttctgagcttaaatctcaaatcacgtttgttccgaaaggaattgacacgaagagagtga	MNYFTDCRVASLTIQVITLMSVIFLSLNLKSRLFRKELTRRE*	Y	1320:1480	Rep	No	pBAD24 AVE008_2	gag	ATGTTGGGCTACCATTACGAATGGATGGAGAAATACTATTTAAAGGAAACCCTTATTGTCTCATGGACAGTTATTTCATCCCTTCTGTGTTACAATGTGATCTTCTACTTGATTTCTTTGCTTGGCGCAAAAACACCTCAACCAACTATTTTATGCACGTTCATTAACTGTTGA	MLGYHYEWMEKYYLKETLIVSWTVISSLLCYNVIFYLISLLGAKTPQPTILCTFINC	y	636:806	Rep	Yes
AVE009	https://doi.org/10.1371/journal.pbio.1002409.s002	2094
AVE010	https://doi.org/10.1371/journal.pbio.1002409.s003	1753
AVE011	https://doi.org/10.1371/journal.pbio.1002409.s004	1422
AVE012	https://doi.org/10.1371/journal.pbio.1002409.s005	1053	pBAD24 AVE012_1	none	ATGGCAATGTTGTCATGGCGCGGTCGCTGGGTCACAGTGGTATTGGGATGCATGATTACTCTGGAGATGATGATCTTATCCCGTTCCGTGATGACATTACGTGAAGATGGCAGCACACGCCACTCCCGTTTCTCCAATAAGTCGATGATCTGTTTACCTTGTCGCGTATTACCTCACTAA	MAMLSWRGRWVTVVLGCMITLEMMILSRSVMTLREDGSTRHSRFSNKSMICLPCRVLPH	Y	73:252	Mat	Yes
AVE013	https://doi.org/10.1371/journal.pbio.1002409.s006	946
AVE014	https://doi.org/10.1371/journal.pbio.1002409.s007	799
AVE015	https://doi.org/10.1371/journal.pbio.1002409.s008	4385	pBAD24 AVE015 lacZalpha	gga	ATGGTGACAATGGAGCTGCGGTGCGTATTTCCAAAGACTGGCAAACAGATTGGGAACGTGCATCATCGGATATGGAAGAGCCCCAAGGACATCATTCAAGTTGTAATCACAATGTCCATAATATCGAACCCTATAGTCCATTTGTCGTTCCCGTTCGCAGTAAAGATGTAA	MVTMELRCVFPKTGKQIGNVHHRIWKSPKDIIQVVITMSIISNPIVHLSFPFAVKM	Y	50:220	Mat	Yes	pBAD24 AVE015_2	gaa	ATGCGCATCAATTTACATCAACGCAAAGGCCCCGCGTGGAGTTTCAAGTCCCTTCGTCTGGGGCCATCCTTAGTGCTTATGATGCGTCACATGGTCATCGTTTACCATCTTGTTTTGATGTTGTGA	MRINLHQRKGPAWSFKSLRLGPSLVLMMRHMVIVYHLVLML	Y	2007:2129	Coat	Yes
AVE016	https://doi.org/10.1371/journal.pbio.1002409.s009	4198	pBAD24 AVE016 lacZalpha	agaa	GTGTCTTCATATTCAAAGCGTTTTTCTATGCGCGTCATCTCCAGCTTAACGCATACGAGAATATCTGCGTTGGCATATATGACACGCGTTAACCATGAATCTCTTCCGTTCGGACATCACATGGATATAACTTTGCAACAGTAA	MSSYSKRFSMRVISSLTHTRISALAYMTRVNHESLPFGHHMDITLQQ	N	2986:3129	Rep	Yes	pBAD24 AVE016_2	none	GTGGAGCGCATCAATCATACTTTCCGTGAAATTTATGGATACGGAATTGCCTTTTATATTAGTTGCCGCATGCTGGATCTGTTGTGCTACCATACGACAGGGAACGAAGCATTGTGGTGTAAGTAA	MERINHTFREIYGYGIAFYISCRMLDLLCYHTTGNEALWCK	N	3266:3391	Rep	Yes
AVE017	https://doi.org/10.1371/journal.pbio.1002409.s010	3483	pBAD24 AVE017 short lacZalpha	none	ATGGCGAAGCCGTCAAACCGTCGTCGGAGCTTACGTGAGGAAAACCCTTGTCGTGCCGAGCGTGTGCCGAAACGCACCGTCGTATTCGCTGTGTCAGCAATCTGTTTAAGTAAATACATCAACCAGTACCTTGCGAACCTGCTGGATTTACTTATCCAATGCCTTCAGTCACTTATACGCCTGCTGACTTAA	MAKPSNRRRSLREENPCRAERVPKRTVVFAVSAICLSKYINQYLANLLDLLIQCLQSLIRLLT	N	1754:1945	Coat/Rep Overlap	Yes	pBAD24 AVE017long lacZalpha	agg	ATGACCCTTCGTTTCCAATGTATGCCTCAATGGACTATGCCGCCACCATCGCGGAAGCGTTGGCAGGGGTGTTCGAAGTGGGTTATTCGGTCCCGTCAGCGTAGTGCTTTGACGCTGGTCAGCATGGCGAAGCCCTCGAACCGGCGGCGCAGTCTGAGAGAAGAGAACCCTTGTCGTGCAGAACGTGTGCCCAAGCGTACAGTCGTGTTCGCTGTATCAGCTATATGTCTTTCTAAGTATATAAATCAGTACCTGGCGAATCTGTTAGACTTACTTATACAGTGCTTGCAATCCCTTATCCGGCTGCTGACGTAA	MTLRFQCMPQWTMPPPSRKRWQGCSKWVIRSRQRSALTLVSMAKPSNRRRSLREENPCRAERVPKRTVVFAVSAICLSKYINQYLANLLDLLIQCLQSLIRLLT	N	1631:2014	Coat/Rep Overlap	Yes	pBAD24 AVE017 longer	gaga	gtggtgtacaattaccgatttccgcgtggaaggcaactgcctcccttgaccttacggttccagtgtatgccacaatggacgatgcctccaccatcgcgaaagcgctggcagggctgttcaaagtgggtaatccgatcgcgacagcgatcggctctaacgctggtttctatggctaagccatcgaaccgtagacgctctttacgtgaggaaaacccatgtcgtgcagaacgagtaccaaaacggactgttgtattcgccgtttcagcgatttgtctctcgaagtacataaatcaatatcttgcgaacctcttggatctcctgatccaatgtctgcagagtttgatccgcttgcttacc	VVYNYRFPRGRQLPPLTLRFQCMPQWTMPPPSRKRWQGCSKWVIRSRQRSALTLVSMAKPSNRRRSLREENPCRAERVPKRTVVFAVSAICLSKYINQYLANLLDLLIQCLQSLIRLLT	N	1586:1945	Coat/Rep Overlap	No	pBAD24 AVE017 original	none	ATGCCACAATGGACGATGCCTCCACCATCGCGAAAGCGCTGGCAGGGCTGTTCAAAGTGGGTAATCCGATCGCGACAGCGATCGGCTCTAACGCTGGTTTCTATGGCTAAGCCATCGAACCGTAGACGCTCTTTACGTGAGGAAAACCCATGTCGTGCAGAACGAGTACCAAAACGGACTGTTGTATTCGCCGTTTCAGCGATTTGTCTCTCGAAGTACATAAATCAATATCTTGCGAACCTCTTGGATCTCCTGATCCAATGTCTGCAGAGTTTGATCCGCTTGCTTACCTAG	MPQWTMPPPSRKRWQGCSKWVIRSRQRSALTLVSMAKPSNRRRSLREENPCRAERVPKRTVVFAVSAICLSKYINQYLANLLDLLIQCLQSLIRLLT	N	1652:1945	Coat/Rep Overlap	No
AVE018	https://doi.org/10.1371/journal.pbio.1002409.s011	3746	pBAD24 AVE018 2700-2840	agg	ctgaaccggttacactaggctgggcgcagcatggcgttatggaagtttgttaccgcttcctgtcacgtcatagctatttacgtcaccgttgtaacctttacgatcaaaccaggaatcaacagatgacacaattcggttcga	MALWKFVTASCHVIAIYVTVVTFTIKPGINR	Y	2700:2840	Rep	No	pBAD24 AVE018_2	agg	ATGAAGATGGTTCACAGCAGCAAGTCCTTAACGTCACGTTTATCATCGGCAGTGCTGTCAACGCATTACCGTGTCGAATATTAA	MKMVHSSKSLTSRLSSAVLSTHYRVEY	N	1863:1946	Coat/Junction 2	Yes
AVE019	https://doi.org/10.1371/journal.pbio.1002409.s012	3737	pBAD24 AVE019 lacZalpha	gaa	ATGACCTGTGGTAGCCCTACTATCATATCGCTTCTGACTGGTGGGAGATCAAATATCTTTACGATGGTCATGGGCTATCCGGCCTTACTTATATTGCTGATTAACATCATTCTTAGAGAGACCTTGAGCAGTGGGATCAGTGATTAA	MTCGSPTIISLLTGGRSNIFTMVMGYPALLILLINIILRETLSSGISD	Y	65:211	5'	Yes	pBAD24 AVE019_2	none	ATGGCTTCGATCCAAATGTCAATCCGTCTGGGTGCGCTTCGCACATTAGCTCAGCAATTGCTGTTTGTGATCAGCCGTCTGACTCCGCTTAATCCTACTGCTACGCTTGCAATCTTGTATCGTCGCCACTGTATTCTTTTGGGGATGCAGTATCTTGGGGCACTGTCTTCCATCGGAAGCTACCAATCTGTGACCTGCTTCTTCCGTTGTAGTCCGTTAGGTTCTATGTCATTAGGTGCCTTAATTGTATCTGCCATCGCCGTGACAATGAGCAGCCGCTGTCCTACCGTTCGTTAA	MASIQMSIRLGALRTLAQQLLFVISRLTPLNPTATLAILYRRHCILLGMQYLGALSSIGSYQSVTCFFRCSPLGSMSLGALIVSAIAVTMSSRCPTVR	N	632:928	Mat	Yes
AVE020	https://doi.org/10.1371/journal.pbio.1002409.s013	4729	pBAD24 AVE020 lacZalpha	none	ATGGCCGATGCGTTAAGCCAACTGATAGCGGCGCTGCTGACAAGTCTGTTAGTATCCCTGCGTAGCCTGGTGAAGGGGTCCACCCGCACCCGTCGTGTTTCCGGTTTAGCTTGGACTACGCCTCCGACAAACAGTCGTGTCGTGTCGCTTTACAGTTCTGTAATGGATCAGACTGGTGGCCGCCGGGTCTCCTTTGCGAGAAAACCGACACTGCCATCTTAA	MADALSQLIAALLTSLLVSLRSLVKGSTRTRRVSGLAWTTPPTNSRVVSLYSSVMDQTGGRRVSFARKPTLPS	Y	805:1026	Mat	Yes	pBAD24 AVE020_2	none	ATGGTGTGTAAGCGTCACCCGGTTTACCCCATCAGTGGTAGTGGGCACATCCCTGCTCAGACCCGTCTTATTGTACCCACGGTATGTGGAAGTTGGGTATTAGCTCTGATTGCGGTACATCACACACGCCGTATGGGGGTCACACTGACTACAATTAACTTAGTAATTCCGTGA	MVCKRHPVYPISGSGHIPAQTRLIVPTVCGSWVLALIAVHHTRRMGVTLTTINLVIP	N	352:522	Mat	Yes
AVE021	https://doi.org/10.1371/journal.pbio.1002409.s014	3362	pBAD24 AVE021 lacZalpha	aga	ATGCACCGTATCTGTCCCCAACTGATGAGACATTTGAGACTTCAAACCATTTTCGTGGGCGACTACACAAAGGTGATATTTCTTAACAGCATTATCGGTGTTTACCTTATACTTCCAGTGATTTAA	MHRICPQLMRHLRLQTIFVGDYTKVIFLNSIIGVYLILPVI	Y	1981:2106	Rep	Yes	pBAD24 AVE021_2 lacZalpha	gaga	GTGCGCGCAGTTGTCCCAATCTTAATCACCGTACCATTGTCGGTCGCGTTCATGCTGCGTCAAGGCACTTTGCAGTTAGGTATTTCCCTTGAATAA	MRAVVPILITVPLSVAFMLRQGTLQLGISLE	N	2977:3072	Rep	Yes
AVE022	https://doi.org/10.1371/journal.pbio.1002409.s015	3124	pBAD24 AVE022_1 lacZalpha	aga	ATGCATGATAAGGGGGACTTCCTTCCGTTCTCTATGACGTTATATAATGAGCTTACGGCAAGCCGTGTGAACGAACGTGAAAAAGAGTTTTTGTTTCTTTTGAGATTCCCAAAACGCTTTAGCCCATCTAAGGTAGACGCTTTACATGCTGCTGCTATAAAGGAGTTCCTGGAGACTGAGAATCGCAGCAAGATGATTCAAAGCAAGTAA	MHDKGDFLPFSMTLYNELTASRVNEREKEFLFLLRFPKRFSPSKVDALHAAAIKEFLETENRSKMIQSK	N	2132:2341	Junction 2	Yes	pBAD24 AVE022_2	gaa	ATGACCCCGATTTCAGTCACAACGTGGATCCCAACGTTATTCTTGTGGACTTTATTACCTTCATTTCCGACCCGTCGCGATGTCGGACGTCACACTTGCATGTTCATCCAATGA	MTPISVTTWIPTLFLWTLLPSFPTRRDVGRHTCMFIQ	N	106:219	5'/Mat	Yes	pBAD24 AVE022_3	none	ATGATTCTTTTCGGTCGTACGTATACACGTACAGCTTATAACCCAACTTGCATTTGGTTTGGCATTTCACATCCCTTTCCTCTGAGTTGGACTGGCTCCTGTCAATAA	MILFGRTYTRTAYNPTCIWFGISHPFPLSWTGSCQ	N	976:1093	Mat	Yes
AVE023	https://doi.org/10.1371/journal.pbio.1002409.s016	3023	pBAD24 AVE023_1	aga	ttgtatatattaaatattatcaccgttggggatctactgtacttcccgagtttggtatactcAaggggtacgatccacgccttccgtcactcatcaacattattgatggtgcgtcattgctag	MYILNIITVGDLLYFPSLVYSRGTIHAFRHSSTLLMVRHC	N	181:303	Junction 1	Yes
AVE024	https://doi.org/10.1371/journal.pbio.1002409.s017	2784
AVE025	https://doi.org/10.1371/journal.pbio.1002409.s018	1925
AVE026	https://doi.org/10.1371/journal.pbio.1002409.s019	1727	pBAD24 AVE026 lacZalpha	aga	ATGTCAATCGGCCTGACGCCTGTGGCTCTTTGTGTGAGCGATATTTCAGTGTTCGGTATCTATTTAAAAAAAATCTTACGCAAACGTTGCATTGATTCGACGTGTCTTAAATCTCCTGGTATGCAGTTGTTGGGTGCATCGCCACTGACAGGGAGTTTTCAGCTTGCCATTGGCTAA	MSIGLTPVALCVSDISVFGIYLKKILRKRCIDSTCLKSPGMQLLGASPLTGSFQLAIG	Y	995:1171	Mat	Yes
AVE027	https://doi.org/10.1371/journal.pbio.1002409.s020	955
AVE028	https://doi.org/10.1371/journal.pbio.1002409.s021	798
AVE029	https://doi.org/10.1371/journal.pbio.1002409.s022	1591	pBAD24 AVE029_1 lacZalpha	gag	GTGTTTCATGTACTTTACTTATGTCAGCGCCACTCCCAAAGTTGCGTACTTTTTCGCTGGTCTCAATTACACTACTCTATTGGTAACAAACGCCTGTGCGTGAATTACATGATTATTTTGGTGGTTATCAATATCTGCGCGGGTGTATTCTCTTAA	MFHVLYLCQRHSQSCVLFRWSQLHYSIGNKRLCVNYMIILVVINICAGVFS	Y	332:487	Junction 2/Rep	Yes
AVE030	https://doi.org/10.1371/journal.pbio.1002409.s023	987
AVE031	https://doi.org/10.1371/journal.pbio.1002409.s024	965
AVE032	https://doi.org/10.1371/journal.pbio.1002409.s025	965
AVE033	https://doi.org/10.1371/journal.pbio.1002409.s026	1818	pBAD24 AVE033 1420-1720	aggag	atgtttctatcgtacgctgtcggcgagaattcccgacccaacttcaccaagcggaggagattatgtcccttgtttccctcagaaaccagttttaccaactgggactgtgggacacaacgggatggctcgatagaatcattgagaagttgctgcaatgcaacttccagtggttgagcctacatctcctgtcctgggccgtgagtctgtatcttttggctatgaagtccagaagatacatcgctcactgcatgcccctctggtaa	MFLSYAVGENSRPNFTKRRRLCPLFPSETSFTNWDCGTQRDGSIESLRSCCNATFQWLSLHLLSWAVSLYLLAMKSRRYIAHCMPLW*	N	1420:1720	Rep	Yes	pBAD24 AVE033_2		ATGAAAGGCCCGCTGACTGCGAAGGCCCCTACCTGGACTATCTGTTCCTTAGGAGGCGTTGTTCTGCTGTCCCTGCCGCCGCGTCGTAAAGATGAGACGCGCCCTTTGAAACTGCGTCGCCCCCGTACCCCTTATTTTTGA	MKGPLTAKAPTWTICSLGGVVLLSLPPRRKDETRPLKLRRPRTPYF	N	112:252	Rep	Yes
AVE034	https://doi.org/10.1371/journal.pbio.1002409.s027	866
AVE035	https://doi.org/10.1371/journal.pbio.1002409.s028	811
AVE036	https://doi.org/10.1371/journal.pbio.1002409.s029	769	pBAD24 AVE036 lacZalpha	aga	ATGTGTGTAGGCAACTCAGCGGTACGTGCGCGTATGGTTTTTCCATTCATTGGGTTCACTGTAACCACGCTTCTGTTCGAGCCCTCTTATCGCGCTAAGAGTTGCACGTCCAGTCGCCACTAA	MCVGNSAVRARMVFPFIGFTVTTLLFEPSYRAKSCTSSRH	Y	538:660	Rep	Yes
AVE037	https://doi.org/10.1371/journal.pbio.1002409.s030	1163
AVE038	https://doi.org/10.1371/journal.pbio.1002409.s031	1350
AVE039	https://doi.org/10.1371/journal.pbio.1002409.s032	2469	pBAD24 AVE039 lacZalpha	none	GTGTGTAGTATGACGCCTAAATCAATTCGCAGATGGGTTATGAGTTCGCTGAAATCACGTTTATTGTTTGCGAAACGGAGTAGCTTGCAGATACTTACAACATCTGCCTGGGTGGTGTCCATCATACAAGTTTGGAAATTTATTTCGATGTCATATCTTAAAACCAAGACATAA	MCSMTPKSIRRWVMSSLKSRLLFAKRSSLQILTTSAWVVSIIQVWKFISMSYLKTKT	N	416:589	Mat	Yes	pBAD24 AVE039_2 lacZalpha	agaa	ATGATCGGGGTAAATGGGGTAGGAATTTCTTTCTGCATGGTCATCGCACGTCGCCCTTTTATGGCCCTTACTCTTCGCGCGATTCTGGCATTCGCCTAA	MIGVNGVGISFCMVIARRPFMALTLRAILAFA	N	1235:1333	Mat	Yes	pBAD24 AVE039_2 lacZalpha	agaa	ATGATTGGCGTAAATGGAGTGGGCATCTCGTTTTGCATGGTCATTGCTCGTCGTCCTTTCATGGCCCTTACACTGCGTGCGATCTTGGCATTCGCTTAA	MIGVNGVGISFCMVIARRPFMALTLRAILAFA	N	1235:1333	Mat	Yes
Beihai1	KX883495	4150	pBAD24 Beihai virus 1 lys laczalpha	aggagaa	ATGATGCTGCCAGAGTGGAGCAAAGAGAAAATCTTTTCGTGGACACGTAGCCATGAATGTAGTGGCGATGGATCAAGCCGTAACCAATCTACGATGTCTTTCACGGTATCAATGGCATTAGTGTTGTTATTGATCGCCTTTTTGTCAACTCGCGGGATTGAATTTGTTTCAGGAATTTTGGGATTGAGT	MMLPEWSKEKIFSWTRSHECSGDGSSRNQSTMSFTVSMALVLLLIAFLSTRGIEFVSGILGLS	Y	2224:2415	Rep	Yes
Beihai10	KX883492	3704	pBAD24 Beihai virus 10 lys	none	ATGTCTACGTGTCATTTGGGAACCGTAGTACGTCAGATTATGACTGTGTTAGTCTTATGCACGGCAACGGGCTTGTCCATTCCGCCGAGTCTTGCCACTATTACTATCGTTGCT	MSTCHLGTVVRQIMTVLVLCTATGLSIPPSLATITIVA	Y	46:162	Mat	Yes	pBAD24 Beihai10_2	gaa	ATGAAGAAGCCCTGCATGTCTATTTCGTTATTGATGCTGAGCTCCGGGATCTTGCCTTATTTTGGCTGGATGAAGAGCTCCATCCATAGTATCTTGTGA	MKKPCMSISLLMLSSGILPYFGWMKSSIHSIL	Y	2095:2193	Rep	Yes
Beihai11	KX883484	3621	pBAD24 Beihai virus 11 lys laczalpha	aggag	ATGTCGAACGGACCATCAGACGCCCAACACTCAGTTGGGAGTCCGATTCCCTTAGTCTTGATCGGAACAGGAATACTGTTCACGTTCGTGACTGCGTGGATGCTGATCTTCCTCTCTTTCCCGAATCCGGGGGAGAGAGCATTGATACGCATCCCGAACTCTTCGACAGATGTCAGCGTGTCGCCGACATTATTGCCGGAGAGCTCGGCCACTACTCCCCAGACGCCATCATCGATGGACGACAGGGAGAGGCGGCGACGCTCGGGATTAAACATGGACCTGGTGCTG	MSNGPSDAQHSVGSPIPLVLIGTGILFTFVTAWMLIFLSFPNPGERALIRIPNSSTDVSVSPTLLPESSATTPQTPSSMDDRERRRRSGLNMDLVL	Y	2106:2396	Rep	No	pBAD24 Beihai11_2	agg	ATGAACTCCCGCAGCTTCCTGTGTTCTCTGATCTTGAAACCATCGCCTTCCATGTTATGGGTTCGCATCCTGAGTGCATCAATGACGTTATCACTTACATTACAAAGCATTGCAAGTTTGCGCCGTTTGGTAAGCATCCGCTGA	MNSRSFLCSLILKPSPSMLWVRILSASMTLSLTLQSIASLRRLVSIR	N	1225:1368	Junction 1/Coat	Yes
Beihai12	KX883535	4805	pBAD24 Beihai virus 12 lys	agg	ATGATCACGGCCCACAAAGACATCTACTATATCCTTATGGGTATCACGTTCCTTCTGGGGGTAATTATCGGATCATTGTTTGTT	MITAHKDIYYILMGITFLLGVIIGSLFV	Y	2608:2694	Coat/Rep Overlap	Yes	pBAD24 Beihai12_2	gaga	ATGGGGGATCATGAAAAACGTACAAAGACCAAACTGAATTTTGTATTTTTGATCCTTGCTCAACCGAAATTGTCCTAA	MGDHEKRTKTKLNFVFLILAQPKLS	N	4724:4801	3'	Yes	pBAD24 Beihai12_3	none	ATGTTGTCTTGCCATTCCAACATCCTGTCTACAACGCGCTCTCTTTATATGATCTGCTTATCTTTCTTGGTAGTTTACATGAAGACAGGGAATAAATTTTCGTGA	MLSCHSNILSTTRSLYMICLSFLVVYMKTGNKFS	Y	1279:1383	Mat	Yes	pBAD24 Beihai12_4	none	ATGCTGTTGACGTATCATATCTTAATGATCTCGATGATCATGGTAATGTGTGGTCTTGTTGCTATCTATTGCGCGGTCGTCCGCCACGTTCGCAACTCTCGTTATCAGATCATTTGA	MLLTYHILMISMIMVMCGLVAIYCAVVRHVRNSRYQII	Y	4197:4313	Rep	Yes
Beihai13	KX883494	3467	pBAD24 Beihai virus 13 lys laczalpha	agg	GTGAACTTGAATATATATACGATAAGGCCCTATTTAAGTTGTTTTTTGCCGTTTTTCGGCGTTACAATCTTACTTGTAAGATTGTTCCGTCGTATTTTCCTGATGACAGCGGTCTCAAGATCGCTTTTGATAGAGACCGATTCGTCCTTAACTATCCTGGTAATTTTTCCAAGT	VNLNIYTIRPYLSCFLPFFGVTILLVRLFRRIFLMTAVSRSLLIETDSSLTILVIFPS	Y	3059:3235	Rep	No	pBAD24 Beihai13_2	agg	ATGCAAACAAGTAACCGCATTCTGGTCGTGGTAGGTACTACAATGCAAGACCTTTCACGCTTTCTTCTGAATCGTGCCCATTCGCTTATTATCATCCACCTTGTCCTGATTCTGCGTCTGGATCGTGGGAAGAGCTGA	MQTSNRILVVVGTTMQDLSRFLLNRAHSLIIIHLVLILRLDRGKS	Y	96:233	Mat	Yes	pBAD24 Beihai13_3	agg	ATGATTTACTTCCATATTAACCTGCCTGAATTGTATTTGTTGGAAGCAGGTCCACAATTGCGTATGGTGATGCTGCTGCCATTAGTGATTAGTCATATCAATGTCATGTGCGGGAACCCACATTCATCAACCTTATTTTTGATTTTGATCTGGAAAATTTATATGACACGCCCGTTGAAGTTCTGA	MIYFHINLPELYLLEAGPQLRMVMLLPLVISHINVMCGNPHSSTLFLILIWKIYMTRPLKF	Y	1050:1232	Mat	Yes	pBAD24 Beihai13_4	gga	ATGCCACTTACAGTCACACGCAGTAATAGCGTTGTTTACAGTCTTGTTTCCGCCGGTTTCCCCTCCTTATGGCCTTACGCAGTTATTAAATGGAAATTGATGGACTTAACCATGATTAGTATTTGA	MPLTVTRSNSVVYSLVSAGFPSLWPYAVIKWKLMDLTMISI	Y	2525:2650	Rep	Yes
Beihai14	KX883502	4249	pBAD24 Beihai virus 14 lysis gene	none	AGTTCGCAGAGGGTAAGTCATATCTTTACCATAGCGATAGGACCTTCACAAATGGAAGATACTCTCGGGCATATCCCGCAAGGGGACACGCTACTAGAGTTAATCGCCTCCTTCGTCCTGTATTGGTTCGTCCCTCTGATCGAGCTCCTGGTCACGTTT	SSQRVSHIFTIAIGPSQMEDTLGHIPQGDTLLELIASFVLYWFVPLIELLVTF	Y	438:596	Mat	No
Beihai15	KX883531	4083	pBAD24 Beihai virus 15 lys laczalpha	none	ATGCAACGAAGTACGCACTTGCTTACGACGGGTTTAACAGTAGCCAGAGTAATCCTGCGCTTAATGCAATGGATTACAGTTCTGATATGGATTTTAAACATGATTACATGCTTTATAATCTGT	MQRSTHLLTTGLTVARVILRLMQWITVLIWILNMITCFIIC	Y	2298:2423	Rep	Yes	pBAD24 Beihai15_2	agga	ATGCAACGCAGTACACACCTGCTTACTACAGGTCTGACTGTGGCTCGTGTGATCTTACGCCTTATGCAATGGATTACAGTGTTAATCTGGATCTTGAATATGATTACGTGCTTCATCATCTGTTGA	MQRSTHLLTTGLTVARVILRLMQWITVLIWILNMITCFIIC	Y	830:928	Mat	Yes
Beihai16	KX883476	3965	pBAD24 Beihai 16_1	aggag	ATGGAGGAGATGAATAATATGATCGAACAAGGAGACAACCTGGTCGAGCCTGCCTTTCCTGCAAACGTCCTGGAGATGTTTTTCGAGGTGCTGTTGGAGTGGTTAGTCTACATGACGACCTACTTACTGTAA	MEEMNNMIEQGDNLVEPAFPANVLEMFFEVLLEWLVYMTTYLL	N	1838:1969	Junction 2	Yes	pBAD24 Beihai16_2	gaa	ATGGGTCTAGCTAATGCTTCATTGCACTGGGGCTCAGTACCGTGTATACCACATAACCATGCAGCCCTTAACACTGGTTTTATCCAGGAGGGTTTATGGCTTATAAATGGTATTATACTGATACTGGTGTCCGTTGTATAA	MGLANASLHWGSVPCIPHNHAALNTGFIQEGLWLINGIILILVSVV	Y	84:224	5'/Mat	Yes
Beihai17	KX883485	3953	pBAD24 Beihai virus 17 lys laczalpha	gaga	TTGACATACAAGATCAACTTTTGTATGCAAATAATCTTCGTCGTTGGAATCGTCGGCTTTTCGGAGTTGATGATCCTCGCTACGTATCTGTGTATAAGTGGTTTGTCAAACAGCTTCCCGCTGAATGGCAAACTCCACGAATACCAGATGGTTATGGTGATGGCGCCCTATTTGGCACGCTTGACGAGGTACTACCCAGCTTTAATAAAGCAGGCAAGTATCACGCCAAAGTGCTATCCCGGGTGCGACGTACTCTTGATT	LTYKINFCMQIIFVVGIVGFSELMILATYLCISGLSNSFPLNGKLHEYQMVMVMAPYLARLTRYYPALIKQASITPKCYPGCDVLLI	Y	3296:3559	Rep	No	pBAD24 Beihai17_3	aggag	ATGGAGCCTCTTCTGTATGACTACATTGTAGAAGTCTTCTTGTCGTGGCTTACATGGCTGGCTGCTGGGTTGGATTTGTTCTCTGTTCTGTATTAA	MEPLLYDYIVEVFLSWLTWLAAGLDLFSVLY	N	1904:1999	Junction 2/Rep	Yes	pBAD24 Behai17_2	gaga	ttggtgatttacttgaacactgcggtttttctcacggagcgtctgcgaagacgccccgtgtgcgcggtgagtcatgttttaagtactcatgtgagtaccctgaggttactccacagctcgccgggttggctaagcttattattaagctga	LTYKINFCMQIIFVVGIVGFSELMILATYLCISGLSNSFPLNGKLHEYQMVMVMAPYLARLTRYYPALIKQASITPKCYPGCDVLLI*	Y	3296:3559	Rep	Yes
Beihai18	KX883497	3809	pBAD24 Beihai 18_1	ggaga	ATGCGCCAGAGAATACTCGATGTCGTGCTACTTGTAGCAAACATCGTTCTCGACTCAATCTTCCGTCGACGCTAG	MRQRILDVVLLVANIVLDSIFRRR	N	1798:1872	Junction 2	No	pBAD24 Beihai 18_2	gga	CTGCGACCATTGATTTGGCAGCAGCATCTGACAGTATATCTAATGCTCTTTGCACCTTCCTTATTCCTGAGGAATGGTTGA	MRPLIWQQHLTVYLMLFAPSLFLRNG	Y	2708:2788	Rep	No
Beihai19	KX883464	3641	pBAD24 Beihai virus 19 lys laczalpha	gaa	ATGGAAGATTCGTTCTTGTATCTCTTCGAGGTAGGTTATTACCTAATCCTCGCCGTAATCCACTTTAGTGGTATGGATGTATCATGGCTTCTAAGCACC	MEDSFLYLFEVGYYLILAVIHFSGMDVSWLLST	Y	1794:1895	Junction 2/Rep	No
Beihai2	KX883486	3996	pBAD24 Beihai virus 2 lys laczalpha	none	ATGAAGGGAACCGGAACTATGACAAAAGTATGGACAGGAATTGCCATCGGTATGCTTCTTACCCTTGTCTTTGGATTAACGAGCGTAGCTACTTATGGGTTGACTTCCAAATCTTATTTAGAAAACTTTATTGTTTTCCAAGTAAGTTCAGCTCAGGTCCCATTACAATCGGTCTTGGTGGAAATGCCGGATACGCAGTCCAGCTCTGGTCAAGAGGAGGCAAAGACCAGTTTTCCAGTACCTACTATGCCTTCGCGCGAAACCACCCAAGGAATCTCGCGTCGCAGTAGCACATGGACATTCACACCGAAAAATCCGTATGGG	MKGTGTMTKVWTGIAIGMLLTLVFGLTSVATYGLTSKSYLENFIVFQVSSAQVPLQSVLVEMPDTQSSSGQEEAKTSFPVPTMPSRETTQGISRRSSTWTFTPKNPYG	Y	2234:2560	Rep	Yes
Beihai20	KX883469	3572	pBAD24 Beihai virus 20 lys	ggag	GTGAGTCCTGTGGGCTTAATTGGATGGCTGTTAATCTGGGTTTTTTTGGAACACTCTGTCAGTTTTTTAGTAACTGGAACAGCACACGAAGCGTTCTATATCCCGGGTCTTGTAACGAGCCAT	VSPVGLIGWLLIWVFLEHSVSFLVTGTAHEAFYIPGLVTSH	Y	1905:2030	Rep	Yes
Beihai21	KX883506	3704	pBAD24 Beihai virus 21 lys	aga	TTGGTTCGTGGTGCAAACGGGTCATCTGTAAGTATTTTGTTGCAGAACCTGCTTTTCTTGATTAGTTCGCCATTGTGGGCCATGGATCTTCCCTCTAGTTTATCTCCC	LVRGANGSSVSILLQNLLFLISSPLWAMDLPSSLSP	Y	2694:2804	Rep	Yes	pBAD24 Beihai21_2	agg	ATGGATTTGAGTTCCCCACGCGATGGGTTAATCCTGCAATACTGGATCATTTATCGCTCTTTGACAATCGGTGTACCCCTTCGCGGTTCATTGCTGGAGCGTCGTGGACGCCTTTTATAA	MDLSSPRDGLILQYWIIYRSLTIGVPLRGSLLERRGRLL	Y	178:297	Mat	Yes	pBAD24 Beihai21_3	none	ATGCGTCGCCTTTGCCTTTTGTGTAAGACCCTGCGTCAATTCATGGCTTCGCTTTTGCACTTCTTAGATTGCATCGGTGAAGCCATTGTAGCTTTTTATGCGTTCTTATCGGCGTAA	MRRLCLLCKTLRQFMASLLHFLDCIGEAIVAFYAFLSA	Y	1634:1750	Coat/Junction 2	Yes
Beihai22	KX883481	3931	pBAD24 Beihai virus 22 lys laczalpha	gaa	GTGACGCAACGTCGTTTGCTGCCAATGTGCGACGCAGCGTTACTGTTACGCTCAGGCCGTGTAAGCCGTCGCGAGATGCGCCTGCGTATTGCCGGTTATCAGTCAGCAATGCGCACCCTTGATGGGTTGCCCCAAATTAGCTCCTTGATGATGCTTGGATCGAGTTCCCAGAAATTCTCCGCCCCGTGGACTCGTAAGAAATCCTTCGACGGCTTCTTAATTCCAATGGTTCTGGTCTTAGTCTTTTTGGCAGTATTACGTCTTCAGTCAAAATCTATGAAAGAGAAACACACATTAGCGCGTGGCCCCTGGGTGACGGGC	VTQRRLLPMCDAALLLRSGRVSRREMRLRIAGYQSAMRTLDGLPQISSLMMLGSSSQKFSAPWTRKKSFDGFLIPMVLVLVFLAVLRLQSKSMKEKHTLARGPWVTG	Y	2397:2720	Rep	Yes	pBAD24 Beihai22_2	ggaga	ATGTGGTTCTCTAAGGTGATTAAAATGCTTTTGATTTCCAAAGAGATGGGCCATCTTCCGTTCGTGGCTATCTGGGTCGGAGCGATTATGGCCTCCACTTACATGATTGCCTCGGGGTTCATTCTGGAGTCCGATGCTGCTCAAATTGCGGCAGAAGTCCGTGATCTGTTGGGGTTTCCGAGTGAATGA	MWFSKVIKMLLISKEMGHLPFVAIWVGAIMASTYMIASGFILESDAAQIAAEVRDLLGFPSE	Y	1980:2168	Junction 2	Yes	pBAD24 Beihai22_3	gag	ATGGCACAAATCCCAAAAATGTCGCATCTTTGGTTGCTTGCGATTTATTTAGCTAGTGACTGTTTCGTTACTGCAGTGAGCTCTCATACTATTATTTGCATGGTATTTGGTCTGGGTTAA	MAQIPKMSHLWLLAIYLASDCFVTAVSSHTIICMVFGLG	Y	3528:3647	Rep	Yes	pBAD24 Beihai22_4	none	ATGCAACGTAACTTAACTGGTCTTGGGCCTTTGGGGCGTGTAGTGGTTTCCATTACTATGATGGGCGAGACATTACTTTTGTCCATCCTTGGGTCCCAATATCGCGTAAAACCCATTTCATCTGATAGTTGA	MQRNLTGLGPLGRVVVSITMMGETLLLSILGSQYRVKPISSDS	Y	3291:3422	Rep	Yes
Beihai23	KX883474	3701	pBAD24 Beihai 23_1	gag	GTGCAGATACGGGCATATGGCGGGACATCGTGGATTATGTTCTCCACGTACTTACCATCTTGGGGGGCACTTAGGTGCCCCCTTCGTTTTCCATTCCTAACTAGGGAGAATCCCAATGCAGAAGACAAGGCACAAGAGGAAATCCTCATGCCAAAACTTCTTGCCAGCGCACATCTGTAA	MQIRAYGGTSWIMFSTYLPSWGALRCPLRFPFLTRENPNAEDKAQEEILMPKLLASAHL	N	1816:1995	Junction 2/Rep	No	pBAD24 Beihai23_2	aga	ATGCGTCCCACCGCAGTCTTAGCAGTCTTGGTAAGTATCTTAGTCTCTCGTTCGATTACGTTACGCTGCGATGGCACTTACTGTCCGAAGCGCCGCGCTTTGATGTGGCAATTCTCACCTTGA	MRPTAVLAVLVSILVSRSITLRCDGTYCPKRRALMWQFSP	Y	1117:1239	Mat	Yes
Beihai24	KX883487	3708	pBAD24 Beihai virus 24 lys laczalpha	gga	ATGGTATCGGTCGGGATCACTCGTTCCTTACCAATCTTGCTTTCCTTATCGTTTATGAACGCCGGGTTATCGACCTACCGTCCAAATTTCGGAGCTGTAATGATGCTTTCCCGCACTGATCCTTTAAGCCAGGTAATGCACCCTGGAGCAGTGTGGTGTCCAGAATGCCGCGCGTGCGAAGGGCTTATCATTATGCAACGTTGTATTACCGGTTCTTGGCTGCTTCATTCTGAATCACCCGAGCGCCTGTCAAGG	MVSVGITRSLPILLSLSFMNAGLSTYRPNFGAVMMLSRTDPLSQVMHPGAVWCPECRACEGLIIMQRCITGSWLLHSESPERLSR	N	3295:3549	Rep	Yes	pBAD24 Beihai24_2	agaa	ATGTATAAATTCCTTCTGACCAAGGTCGCAAAATCACTGCTTGGGACTAACCCCACAAAACGCATGGCGACGATCTTGGTTGCTTTGGTCCTTTTAGGACTGACGCTTTTATTAGGTTCTGCCAACGTATCCGATGGCCTTGACCTTTTTAATGAATTTGGCCACATTGGGTTCCCCGCCTGA	MYKFLLTKVAKSLLGTNPTKRMATILVALVLLGLTLLLGSANVSDGLDLFNEFGHIGFPA	Y	1812:1994	Coat/Junction 2	Yes
Beihai25	KX883480	3487	pBAD24 Beihai virus 25 lys laczalpha	agga	ATGCTGTCTGAGTGTCTGTTGACTCGCCTGGCCCGCGTAAAACCTTTGTCAACCATCCATTGGCTTTCTCTTAAAGTGTTCACCTCAACCTTTTCACTTGTGAAACGCACCATCCTGTGGCGTATTACTCCATGGCAGCGCCTTCAGCGCGTATTAGCATTCGGAGCTTGCGCTTTGGCATTATTGATTCTGTCCGGGTGCTCTAACGGCTACGTCCGTACATCAACGAAAGGCACATTCGAGATCGACACCTGCTCCACACCTTCATGCCCCAGCACCCAGAACCAGGTGTTACACCAGAAAAGTGCTGATACAGTGGAACGT	MLSECLLTRLARVKPLSTIHWLSLKVFTSTFSLVKRTILWRITPWQRLQRVLAFGACALALLILSGCSNGYVRTSTKGTFEIDTCSTPSCPSTQNQVLHQKSADTVER	Y	1614:1937	Coat/Rep Overlap	Yes	pBAD24 Beihai 25_2	agg	ATGTTGAACGATTTAATGACGCGCGGCGTCCATATTCCCACTTCCAGTAGTCTGCTGGTTCAGTTCACGATTGGTTCAAGTCACCTTACTGTACCTGTCACGGCTGTCCTGACGACCATGGTATTTCAATATCGTGGCTCGTTCCTGTTGATTGTAATCCGTACTTAA	MLNDLMTRGVHIPTSSSLLVQFTIGSSHLTVPVTAVLTTMVFQYRGSFLLIVIRT	Y	132:299	Mat	Yes	pBAD24 Beihai 25_3	aga	ATGATTTTGATTGTACGTCCCGCCAAATCCCGCACCTCAATCTGCACGTACCGTCGTGTCCTTGTGATCCTGTCAGTACATGGATTCGCTGCTACAGTGTCTATCTCTATGACATCTCTTTAA	MILIVRPAKSRTSICTYRRVLVILSVHGFAATVSISMTSL	Y	2334:2456	Rep	Yes
Beihai26	KX883532	3721	pBAD24 Beihai virus 26 lys laczalpha	none	ATGAAGATGGTTGGTGTGATCCATCGCTTTACGATTTATGGCTCGATTTGCGTCGTCTTTACTTACCTCCTGAGTTTTTGGGGGGTCGTAACCTCGATTCAATATCTGAGGCCGTTAGTCCCGAGTACCCACGCTATTCTTTTCGGCGCCGATTGGCGCGGACGAAAA	MKMVGVIHRFTIYGSICVVFTYLLSFWGVVTSIQYLRPLVPSTHAILFGADWRGRK	Y	3209:3379	Rep	No	pBAD24 Beihai26_2	agg	ATGTACCGCGCTTTAGTATTCACCCTTTTTGCGGCCTTAGTTATTGCTGCTTGGACAAACCCGGTTACATTTGCAATCGAGTTGCTGAAGGGCGTAGCATCTGTCCTGTTTGGCCTTTTTATCAATTAA	MYRALVFTLFAALVIAAWTNPVTFAIELLKGVASVLFGLFIN	Y	1813:1941	Junction 2	Yes
Beihai27	KX883483	3597	pBAD24 Beihai Virus 27 Lysis Gene Candidate	gagaa	ttgcgcaaaacccttcaaggtttgagcacatttatggttggagtcttgtgctgcggaattttccgcacgattcgctatcgcattagcacaatctctcatatctgtccg	LRKTLQGLSTFMVGVLCCGIFRTIRYRISTISHICP	Y	3189:3299	Rep	Yes	pBAD24 Beihai27_2	gaga	ATGACTCACGTGCGTTTAATGTCGATTAATTTGTTAAATTTGTCGACGATCCTTATTATCAGCAACGGTAATATCTTTATGATCCGTAGTTGA	MTHVRLMSINLLNLSTILIISNGNIFMIRS	Y	1860:1952	Rep	Yes	pBAD24 Beihai27_3	agg	ATGCGTGCAAGCGCACAGCAACCGGAACTTTTCCCACGTTGGACCCTTGTACTTCACTTAATTGTGTCTCTTATTGTGTGGTACGGTATTTTTTCCTTGCAGATTGGAATTACCTCTTTGACGACTTGCGACCGTATCATGGCACTGTGCCTGATGGAGCGTTATGAATCTGGACGTAGTTTTCCGCTTTGGGAAATGGACTCATTGAGTTCTTGGAGCCATTATTACTCCATGTTATCAGCTGAATTGTAA	MRASAQQPELFPRWTLVLHLIVSLIVWYGIFSLQIGITSLTTCDRIMALCLMERYESGRSFPLWEMDSLSSWSHYYSMLSAEL	Y	2511:2762	Rep	Yes
Beihai28	KX883499	4476	pBAD24 Beihai virus 28 lys laczalpha	gga	TTGCGCCCGTACTACGTTTACCTTTTTCTTACCCCGAAATTGACGGCAGTTTTTGTCACTATCACAACCGTCAAACTGGGGCTTATTCGTAATGGG	LRPYYVYLFLTPKLTAVFVTITTVKLGLIRNG	Y	4020:4118	Rep	Yes	pBAD24 Beihai28_2	agg	ATGGTACGCAGTTGTGCGGCGCGTGGGCCAATCCAGCTGTTATTGGCGGTCGGTCATATCTCAGTTCCAGCATGTACTTGGCACTTCGCTACGCACTCCGCTTGA	MVRSCAARGPIQLLLAVGHISVPACTWHFATHSA	Y	67:171	5'	Yes
Beihai29	KX883511	4483	pBAD24 Beihai 29_1	aggag	ATGTGGATGGCATTCGCGATCGCACTTAGCCTAAGGAGGTTACACCTGTGCGTATTTCACACAAGTATAATCAACCTCTTTGGTTGGAGTGTCGGTCCGATAAAAACGGCCCGCTCGAGTACGCTCAGTTACCTATTATTGGCGACGGCGCAGTACCTGATAGACTTCTGCCGTACAAGGTTGCGAAACCTTATACTCGTGCAGATGTCCGTCTGGATCACTTAG	MWMAFAIALSLRRLHLCVFHTSIINLFGWSVGPIKTARSSTLSYLLLATAQYLIDFCRTRLRNLILVQMSVWIT	N	136:360	Mat	No
Beihai3	KX883488	3625	pBAD24 Beihai 3_1	gaa	GTGACAAAGTGTCTGCGTATCCCTTTGATTTCTCCGTCCGTTCTTATTCTTATCTTATTGATCTCGTTCCTGGAAACAGGATTGTCATTGTCTATGCCTATCGCTGATTTATGCGACCACTTTCGCTGATAATAG	VTKCLRIPLISPSVLILILLISFLETGLSLSMPIADLCDHFR	Y	1188:1316	Coat	Yes	pBAD24 Beihai 3_2	agg	ATGCGTCAACGCCGCATTACACCTACTTCTATGACGTTTATCCGCTTATCCTGCCGCAACATTGTAGTGACCCAGTTAGCCACGGTAATGGTTAGCATTGGACTGAATTTAAAGTCAAGCTGCCTGCTTAAAGCTCCATCTATGATGGAAGCATCCTTAATGTCCCTGGTATTACTTATGTCCTGA	MRQRRITPTSMTFIRLSCRNIVVTQLATVMVSIGLNLKSSCLLKAPSMMEASLMSLVLLMS	Y	105:290	Mat	Yes
Beihai30	KX883530	4084	pBAD24 Beihai virus 30 lys laczalpha	gaa	TTGGGTTCACAGCCAACGTGGAGAAATCCTTTTTACAAGGATTCTTCTTTGAAAGCTGTGGTTCGGACTATTATAACTGCACTGATGTTAGGCCTTTCTTTCTCAAAAGAGACATCGTATCTATTCATGATGTGTACTTCCTAC	LGSQPTWRNPFYKDSSLKAVVRTIITALMLGLSFSKETSYLFMMCTSY	Y	3375:3521	Rep	No	pBAD24 Beihai30_2	gaa	ATGGATGAGACGGATATCATTGAACTTATCCTGCACGACTTTATCCTTGTTGTTTGGTATTGGCTGGCGCAATTCTACACAAACCTGTGA	MDETDIIELILHDFILVVWYWLAQFYTNL	Y	1989:2078	Junction 2	Yes
Beihai32	KX883479	4489	pBAD24 Beihai virus 32 lys laczalpha	none	ATGGACCGCTCCCATGGGCCCGCCTTGTTCCGGCGTTCCAACCAACATATAATCCCCATACCGGGGGTAAATATGATGCTGCATATGATGAGTATATCCATTTTCTTAAGGAGCGTGCAATCGACG	MDRSHGPALFRRSNQHIIPIPGVNMMLHMMSISIFLRSVQST	Y	1314:1442	Mat	No	pBAD24 Beihai32_2	gaa	ATGGTGGTCTCATGCCTGCACATGGCAACACTGTCCGCACGCACCCTTCTGCTGATTCTTTTACGCATTAGCTGGTTCGCGCCAATGGCAGCCGCCTTGTCTCTTACGCTGACCGCGCCATTTAAGAGCTTATTATCAAAGCGTGTCTCACGTTGGTAA	MVVSCLHMATLSARTLLLILLRISWFAPMAAALSLTLTAPFKSLLSKRVSRW	Y	678:836	Mat	Yes	pBAD24 Beihai32_3	agg	ATGGCTGTGAGTATTGGTTGGGTTGGCGGTGGAGGTATCGCCGTGAGTCCTTACGCTCGCACCTTAATGCTGATGGTCACAGAGTTGCGTGGTATTATGGTCCGTGTCTGA	MAVSIGWVGGGGIAVSPYARTLMLMVTELRGIMVRV	Y	1602:1712	Mat	Yes	pBAD24 Beihai32_4	agga	ATGGAAGATCTTACACTTTTGTGGAATGTCATCGTTGATCAGGGATTTGATTTGCTGCTGAGCATCATCACATACCTGGTTTACAGCGCATCAATTTGA	MEDLTLLWNVIVDQGFDLLLSIITYLVYSASI	Y	2373:2471	Junction 2	Yes
Beihai33	KX883529	4109	pBAD24 Beihai 33_1	ggag	GTGACTTTGTTGAGGCCCGTATACAGAAGTATGACCGGGACACCAACATCGTTTCCATTCGCATGGAACGGCAGCTTATGGCTTTTCTTAAGAAGTTTCCCTTTACGAAGGAAGAAGGTGCTCGTGATACTCGTTCGGCTGCTATCCAGAAATGGAAAAGCGCCGAGGACAAGTGTCGCGAGACCAACGACCGGATAA	MTLLRPVYRSMTGTPTSFPFAWNGSLWLFLRSFPLRRKKVLVILVRLLSRNGKAPRTSVARPTTG	N	2305:2502	Rep	No
Beihai34	KX883466	3430	pBAD24 Beihai 34 lysis gene	agg	ATGAGACAGATAAGTTTTCTGTATGTAATGGTCTTCTTGCTTGGAATCGCCGTAATTATGGTGATTTCCGAGTCAAAGACTTATACTCTTTTAAAACAATCGAGTACATCATTAGATCCATCAAAAAACCTTTTCGATTCGCCGGCCCGGTTCATATCGGGAACGGATGCATACACATTTCTCAGCAGGAATGCTTTGAATATGATATGCACGGTCGAAAAGATCAATTTGGGGTCTCAACGTGTTACGCTGCAGTGCCATGCTTCAGAGAGAAAGATGTACGTAAAATCACATCTAACTCCC	MRQISFLYVMVFLLGIAVIMVISESKTYTLLKQSSTSLDPSKNLFDSPARFISGTDAYTFLSRNALNMICTVEKINLGSQRVTLQCHASERKMYVKSHLTP	Y	2929:3234	Rep	No
Beihai35	KX883501	3320	pBAD24 Beihai 35_1	agg	GTGCTGCAACTTGTTGCAGTGCCTTTCGGCTTCACTCGCTTTTGGAGGAAACTATGTCAATATTTAAAGGACAAGATCTTGTCGACTACTCTTTACCGTATGGCCCATCGGGTCATCGTAAGGTGCGTCGTGATAGGTATCTTTGGTCAGGGAACGGTGATTCACGAGAAGTGA	MLQLVAVPFGFTRFWRKLCQYLKDKILSTTLYRMAHRVIVRCVVIGIFGQGTVIHEK	N	93:266	Mat	No	pBAD24 Beihai35_2	gga	ATGATTTTATACGACCAGCCCACAGAGTGGTGGCAATACTTAGCCGAAATCACCTTGTCCTGGATTCTGGCAATCGCGAGCGCCATGATGCAGGTGGTTCCCTTGTAA	MILYDQPTEWWQYLAEITLSWILAIASAMMQVVPL	Y	1761:1868	Rep	Yes
Beihai4	KX883489	3576	pBAD24 Beihai virus 4 lys laczalpha	aggag	atgactttattcgaaccgatgcgtcgcttcctacgccgagttcggcgtgggacgaggttgtaccgtcctggaacagttctagaggcgatcacccttttagggatgatcgtagccctctttatactgatcagagactcgagctatctggtttcgcagaatggtgtacgagaatcgtacactcctgcttcccagacatcgagtggctcaacctacggccgaagcacggacccggagccgtcgccgaatccagacttgagaagtattccttcccaaactggaccgagcgacttgatcgaatgtttcccttcgactggtacgtggatggacttagatccaaccagtatccagactatagagaaacattttccgtcttccacgcagtacctaagactcaaaaga…	MTLFEPMRRFLRRVRRGTRLYRPGTVLEAITLLGMIVALFILIRDSSYLVSQNGVRESYTPASQTSSGSTYGRSTDPEPSPNPDLRSIPSQTGPSDLIECFPSTGTWMDLDPTSIQTIEKHFPSSTQYLRLKRVLE*	Y	2024:2434	Rep	Yes
Beihai5	KX883491	3750	pBAD24 Beihai virus 5 lys laczalpha	gagaa	GTGATTCTGTCACTAAATTCATCTCAATCGAGGACGAGTTACCTGAGCCTATATTGGGCTGGGGTAATATCTGTCTTTTCGGCTCTAATCCTAGGCACGATATTATTAGTTGTGCTTATGATCATTATGAGTCGTCTCGATGTTCAGGAACTGAGGTTTCCTCAGAACCAGGGAAATGGGACCATCTCACAGGTGACCTATCCGCAATTTTTAGACTTGCGGGCAGGACCATCTGCAAATGGCGGCTCCCAAATTCCTTCAAACCAAAACATGGACCAGGGGCAGTCTCGGAAACCTATG	VILSLNSSQSRTSYLSLYWAGVISVFSALILGTILLVVLMIIMSRLDVQELRFPQNQGNGTISQVTYPQFLDLRAGPSANGGSQIPSNQNMDQGQSRKPM	Y	2133:2432	Rep	No
Beihai6	KX883496	3650	pBAD24 Beihai 6_3100..3480	none	atggttacatcaatgcttctcgactactgcaagagacgatcctatggaaggttcgaaagaaaattccttggaaacgtccaggaaacgaatccgtctttggattcatcggcaacgggtctaatagactcaaagctagatggaactccgatttgcatcggactgaacttctttgccttactgttgataataaggtcacgaagagctccgtag	MVTSMLLDYCKRRSYGRFERKFLGNVQETNPSLDSSATGLIDSKLDGTPICIGLNFFALLLIIRSRRAP*	Y	3100:3480	Rep	No
Beihai7	KX883475	3607	pBAD24 Beihai virus 7 lys laczalpha	agaa	ATGAATTTATACAGATCGAGGGTGAACTCCGTGAGCCAAGTGGCTCTTGGAGTGCTGACAGTTGGGTTCACCAGCGCTTTTATTTCTCTAATGACTCTCATTGTCTTGGGAGTCACCCTAGAGGACAAAAGCTCTGGCGTATCGTTGATGACGTTTTCGCATCAATTATACCAATGTCGGAGGTTGATAACCTTCACCTCAATCCAAGGCACGGACCCGGCGCAG	MNLYRSRVNSVSQVALGVLTVGFTSAFISLMTLIVLGVTLEDKSSGVSLMTFSHQLYQCRRLITFTSIQGTDPAQ	Y	2247:2474	Rep	No
Beihai8	KX883490	3246	pBAD24 Beihai 8	aggag	ATGACGCTTTCTAAATTGATCCGCAATTCAGGAACCTTGCTTGGGCTGGGCACTTTGATCATTGGTATTCAGGCGTTATCAGCGTTCGTCGTGATCCAATTTTATCTGGAAGTAACACAAGAACTTCAATCATCGGGGGAGCAGTTGATGGCATTTAGCCATCAACTGTTTCGTTGTACTAAACTTATTGATTTTGTGAGTGTTCAAGGAATGGATCTTGCACAG	MTLSKLIRNSGTLLGLGTLIIGIQALSAFVVIQFYLEVTQELQSSGEQLMAFSHQLFRCTKLIDFVSVQGMDLAQ	Y	1789:2016	Rep	Yes
Beihai9	KX883493	3555	pBAD24 Beihai virus 9_1 lys laczalpha	agga	ATGATTAAGGTCTATCAATTAGTCCTGTTTGCCGTGCTGATGACAGCTTGCACAATGGGGTTAAATACAGAACGCATTCCCGCGAGCTTGCTGTTTTCATCCTCCCCTTTGGGTGAATCCGTAAAAGATGGCTGTCTTGGTATTCAGCTTACCCGTCAC	MIKVYQLVLFAVLMTACTMGLNTERIPASLLFSSSPLGESVKDGCLGIQLTRH	N	1904:2065	Rep	Yes	pBAD24 Beihai 9_2	agga	ATGAAGTTCAAAGGGAAGGTGAAAGGTCTTTCTTCGACCTTGATAGTAAAGTCACTGAGGTATCTCTTCCGTCGAAAGACTTACGAGATCTTCGGGCCATCGCGGCCCGAATCATACCTCTTAGCATTCCTACTTGGAATGATCTTGACTTTAGGCATGGCCCTGGCGCTGTCTCCGATGTGTCTA	MKFKGKVKGLSSTLIVKSLRYLFRRKTYEIFGPSRPESYLLAFLLGMILTLGMALALSPMCL	Y	2123:2311	Rep	No
Changjiang1	KX883523	3293	pBAD24 Changjiang virus 1 lys laczalpha	agga	GTGGAATACGATTTCGTGATCAGTCTGTTAATCGGGAGCTTGCTCGCGTGTCTTCTATTGACCGCTCTTGGGCTACTCTTGATTTGCGTGATGCTTCTGATCGCATTAGTTACGATC	VEYDFVISLLIGSLLACLLLTALGLLLICVMLLIALVTI	Y	2299:2418	Rep	No	pBAD24 Changjiang1_2	aga	ATGTTAAGCCAAAAAAAGTTCTTGCTTTCCATTGTCCAAGAAACTCGTCCAGAGGTTCTTTTAGTTTGGATGTAA	MLSQKKFLLSIVQETRPEVLLVWM	N	1954:2028	Rep	Yes
Changjiang2	KX883518	3643	pBAD24 Changjiang virus 2 lys laczalpha	agg	ATGAGAGCTGTGGGAAACACTACTTTGCTGGCCATGATGTCACGCCTCCGTACCAAAAGGAGGAGATCCGCTGCCTACCTAGCCTTATCCGTTGCGCTAATCGTTTGTTTCGATATGCGTGTCGAGTGGGGTCAGGGAAAGTTCCGGATCTACGTGTACATCAAGTATGGACCTTGGTCGTCACAACCGCCTTCTCCGTCAACGACGCGA	MRAVGNTTLLAMMSRLRTKRRRSAAYLALSVALIVCFDMRVEWGQGKFRIYVYIKYGPWSSQPPSPSTTR	Y	3024:3236	Rep	No
Changjiang3	KX883525	3599	pBAD24 Changjiang virus 3 lys laczalpha	agg	ATGGGATTATTATCTTTTGTTTTCGCACGCGTTATTACCCCCTGTAAGCACTTGACCCAGCTTTCTACAGTGGCGAAGGCAACATTAACCAAGTACGCATTGCGCTATTTGAAACATTGGGTACATTTGTTCCATGTTCGCTTAAAGCCTGGACTGATTCGTGTTTGTACTAGCCGCTGGAGTATTGCAAAGTGGATCTTGGCCTACACTGCGATGATTTTGTTATATCTGCTTGTAACTACTTTACTGGTACGTTTCTATGTGAACACTCATTTGTTCCTGCTGGAACTTATTGTTAATCCCCTTCTT	MGLLSFVFARVITPCKHLTQLSTVAKATLTKYALRYLKHWVHLFHVRLKPGLIRVCTSRWSIAKWILAYTAMILLYLLVTTLLVRFYVNTHLFLLELIVNPLL	Y	1747:2058	Junction 2/Rep	Yes
DC	KX160091	4343
EC	KF616862	3180	pBAD24 EC_1	none	gtgactaccttagcagcaatactcgctaaggtgatcgcatttcgtaacttgggagcaacactatgtcacataaaggacaaagtttcggacttgctaagcaagctcggacctttcgcgtcgcctcttcagcaaatgatgatgctattttcgatttcttttctgctcttgatactcctaaatctcttgctgcctggattctctattctactggagagcacagtcagctcgttgaaatggatgtatcacctcgggactattcttgccccgttgcattcagagacgactacgccgttgttaacttcctag	MTTLAAILAKVIAFRNLGATLCHIKDKVSDLLSKLGPFASPLQQMMMLFSISFLLLILLNLLLPGFSILLESTVSSLKWMYHLGTILAPLHSETTTPLLTS	Y	1960:2265	Junction 2/Rep	No
EMM000	https://doi.org/10.1371/journal.pbio.1002409.s001	2478	pBAD24 EMM000_1	none	ATGTCCTCCCAGATGGGCGACCTTTGCTACATGCTGTTTCTTTCAATCGGGATCATTGTTCTTCTTATTTGCTTACAAACTTTACGCGTATGTGTACGCAGCAAGCGTTGCAGCACGCTGATTTACAAACTGCGCCGTAAGGTGTTAATGCTGTTGGCATCGGGTTCCATTTACGCTTACGGAAACGAGTGGACTTGGGAAGTGCTTCTTAATTCTGTGGTGAAACTGTTGACGATTTCTTCCCAGCTTATCATCTTACTGGAGAAGCTGAGCTCAAGCCTTGCCCGTGTAAAGAGTTTGATGCACGAAATCTTGTCACAATTACACTAA	MSSQMGDLCYMLFLSIGIIVLLICLQTLRVCVRSKRCSTLIYKLRRKVLMLLASGSIYAYGNEWTWEVLLNSVVKLLTISSQLIILLEKLSSSLARVKSLMHEILSQLH	Y	813:1142	Junction 2/Rep	Yes	pBAD24 EMM000_2	gag	ATGCTGACTGAGTTGAACCTTTCATTGATGGTAGTGTTCGTCAAGGTCGTGGTAGTGATCTCTTTGATGGGTAAGACGTAA	MLTELNLSLMVVFVKVVVVISLMGKT	Y	1944:2021	Rep	Yes
EMM001	https://doi.org/10.1371/journal.pbio.1002409.s002	1193
EMM002	https://doi.org/10.1371/journal.pbio.1002409.s003	1061
EMM003	https://doi.org/10.1371/journal.pbio.1002409.s004	976
EMS000	https://doi.org/10.1371/journal.pbio.1002409.s005	2751	pBAD24 EMS000 lacZalpha	gaa	ATGACCCAGTGGTTTAATTTGACAATCTTAACTGCGGTTTTTATCTGCATTAAATCAGTCGCGGAAAATATCTTATTTGGTACTCAACGCAAAGACTCAGACGACTCATCAAACAAATGTCATAAGCGCCCGGATAAATAA	MTQWFNLTILTAVFICIKSVAENILFGTQRKDSDDSSNKCHKRPDK	Y	1283..1420	Coat/Junction 2	Yes	pBAD24 EMS000 lacZalpha	gaa	ATGACCCAGTGGTTTAATTTGACAATCTTAACTGCGGTTTTTATCTGCATTAAATCAGTCGCGGAAAATATCTTATTTGGTACTCAACGCAAAGACTCAGACGACTCATCAAACAAATGTCATAAGCGCCCGGATAAATAA	MTQWFNLTILTAVFICIKSVAENILFGTQRKDSDDSSNKCHKRPDK	Y	1283..1420	Coat/Junction 2	Yes
EMS001	https://doi.org/10.1371/journal.pbio.1002409.s006	3229	pBAD24 EMS001 lacZalpha	gga	ATGAACGCAGTCTTGAACATAAATGGCGTGACATGCTGCTGCGGGTATTTGTTGGGCGTCATATACCTGCCTCACCTGAAAGACCACGTTACTACCCCTGGTTACTTCGCAGTTTGCTCACATCTTGGTGCGGCTATGGTATTGAGATTGAACTAA	MNAVLNINGVTCCCGYLLGVIYLPHLKDHVTTPGYFAVCSHLGAAMVLRLN	Y	2910:305	Rep	Yes	pBAD24 EMS001_2 lacZalpha	aggagaa	ATGTGCTTCCGCCGTGTCCACTCCTATGGACTTCCGGTTTCTTACGCTTGTATCTTTGTGTATGTTTTTTCGTAA	MCFRRVHSYGLPVSYACIFVYVFS	N	2068:2139	Rep	Yes
EMS002	https://doi.org/10.1371/journal.pbio.1002409.s007	2572	pBAD24 EMS002 lacZalpha	none	ATGATCGCCTATCAAAAACTTTACGGAAAACGCTATCTTTTCCGTTCTTCATCCATTGGCTCTCCTATCTTGGTAACATTTTTGACTTTGACCTAA	MIAYQKLYGKRYLFRSSSIGSPILVTFLTLT	Y	702:797	Mat	Yes	pBAD24 EMS002_2	gag	ATGGGGCCCAGCGGAGTGTTGATGCGCTTCGTAGTGTTCGTCAATTATTATCTGTGTTTCACCAACTTGCGTTTGATTTTAATTCCAAAGCGTATTAAGCGTCCGTCCTGA	MGPSGVLMRFVVFVNYYLCFTNLRLILIPKRIKRPS	Y	1792:1902	Rep	Yes
EMS003	https://doi.org/10.1371/journal.pbio.1002409.s008	2391	pBAD24 EMS003_1 lacZalpha	agaa	ATGATTATCCACATTAAGTTACAAAACTCCATTATTATCATCGTACAACTTACGTTGATCATTACCATCATACAGAGCCTGTGTTTACGTCCGAAGCTGTATGGAACGGGCAGATCGCTTGGCATGAACGTAGGTTATTTGTTGCTTTTCAAACTTTAA	MIIHIKLQNSIIIIVQLTLIITIIQSLCLRPKLYGTGRSLGMNVGYLLLFKL	Y	2235:2390	Rep	Yes	pBAD24 EMS003_2	none	ATGCGTGACATTGCGCTGGCCTTACTGACTAAAATCATGCCAATCGCTATTGGCAACACGAAGACGGGGTTCGTATACCGCCTTATCTTAATCGCACTTATCTCGGGGAGCATTATTCTGAATCCCAAAGAGGTGTTTGATGACTTCATCAAAAATCAAACGTCGTACCAGCAAATTAAGCAAAAATTGGAGGCGAGTCGTATTCAGACCAATATCTGGTATGGTCAGTGGCCTCCTGAAAACATTTATGCGTAA	MRDIALALLTKIMPIAIGNTKTGFVYRLILIALISGSIILNPKEVFDDFIKNQTSYQQIKQKLEASRIQTNIWYGQWPPENIYA	Y	673:927	Junction 2/Rep	Yes
EMS004	https://doi.org/10.1371/journal.pbio.1002409.s009	1980
EMS005	https://doi.org/10.1371/journal.pbio.1002409.s010	1750	pBAD24 EMS005 lacZalpha	gaa	ATGCTGCATAACTTAATCACGTTAATCTGCGCCTTTGCCTTGCAAAGTTTGTCCGTTTTACTTCAACAAACGACATTACGCCGTCCTTCTTATCAACTGTAA	MLHNLITLICAFALQSLSVLLQQTTLRRPSYQL	N	1296:1397	Coat	Yes
EMS006	https://doi.org/10.1371/journal.pbio.1002409.s011	1679	pBAD24 EMS006 lacZalpha	agaa	ATGGGCCTGAAGCAGATTTCCCAGCGTCCTTTTGGAATGGTGATCTTGAACATTACGTTTGTCGTGTTTTTAGTTCTTCGCAAGCGCCTGGCGAAGTCTAAAGTTTATCTGCGTTAA	MGLKQISQRPFGMVILNITFVVFLVLRKRLAKSKVYLR	Y	1152:1268	Rep	Yes	pBAD24 EMS006_2	none	ATGATGATCAAGTTGTTCTCGACTAACTCGTCACTTCGTGTGATGTTACTGCTGATCTATTTAGTGCTTCAAATTGTTTACATTGAGGTGTAA	MMIKLFSTNSSLRVMLLLIYLVLQIVYIEV	Y	525:617	Rep	Yes	pBAD24 EMS006_3	aga	atggatttgttgagtcttgtggtatggatatcatgtttacaagacatggtagacgtgacattacacctgtgtaccttcgtggtactaccgatgttgatgtcgtccagttcttctatcaattgtgcgatactgcactcataa	MDLLSLVVWISCLQDMVDVTLHLCTFVVLPMLMSSSSSINCAILHS*	N	918:1058	Rep	Yes
EMS007	https://doi.org/10.1371/journal.pbio.1002409.s012	1535	pBAD24 EMS007_1	aga	ATGGAATCTACGAGCCTGGTTCCCTTCATCCGTGGGAAGACATTTACATTCTTCGGTATGGGCATCAATACAGTAGTTGTCGCGTGCCGTTTAGTATTGCAATGTTGGCGCTGTTACTTACAGTACGGATTCACTCTGGTGCGTCAGAGCTGCGGGTGA	MESTSLVPFIRGKTFTFFGMGINTVVVACRLVLQCWRCYLQYGFTLVRQSCG	Y	456:611	Mat	Yes	EMS007_2	none	ATGTTAGAGATGCTGTCACCGATTTGGATCCACGCTTGCACAACCATCCTGCGCCTGAATACCCTTTTTCTTTGGGTCATGTGGCGCAAACTGCTGCCGACTCAGGTATGA	MLEMLSPIWIHACTTILRLNTLFLWVMWRKLLPTQV	Y	557:664	Mat	Yes
EMS008	https://doi.org/10.1371/journal.pbio.1002409.s013	1313	pBAD24 EMS008 lacZalpha	aga	GTGATGGATTTTTGGTCCTTAGTTGAGCTGACTTCATGCTTACCAGTTATGGTTCACGTACTTAGTTTATTGTTCACATTTGTGGTAATCCGCATGCTGATTATTTACAATTCGCTTATTAACTATGTTAAACGCAAGTCGTAA	MMDFWSLVELTSCLPVMVHVLSLLFTFVVIRMLIIYNSLINYVKRKS	Y	1106:1249	Rep	Yes
EMS009	https://doi.org/10.1371/journal.pbio.1002409.s014	1221
EMS010	https://doi.org/10.1371/journal.pbio.1002409.s015	1218
EMS011	https://doi.org/10.1371/journal.pbio.1002409.s016	1161	pBAD24 EMS011_1 lacZalpha	gaga	GTGCCCAAGTGGCTTACGACCACCTACAACCGCTCACTGTTATGGCATCTGTTGAAGTTGTTGTTGCTGATTCTTTCAATTCTGCGTCGCTAA	MPKWLTTTYNRSLLWHLLKLLLLILSILRR	Y	672:764	Coat	Yes	pBAD24 EMS011_2	ggag	ATGGCGTTAATCAGTTTAGCGAAGAGTTTTGGGAAACAGTTCCTGTTTCATTTACTGTCGATTGGTTCACCCATGCTTGTGAAGTTTAGCACTTTGATGCGCCGTATCTACTGTTTTATGACCTGA	MALISLAKSFGKQFLFHLLSIGSPMLVKFSTLMRRIYCFMT	Y	273:395	Mat	Yes
EMS012	https://doi.org/10.1371/journal.pbio.1002409.s017	1109
EMS014	https://doi.org/10.1371/journal.pbio.1002409.s018	3843	pBAD24 EMS014_1	agg	ttgaccgacttgttagtcaggcgcgtggacacgactggaacgctgctgtggaccttgccgagagccgtcaggctcttcacatggttcgcagtaacgtcgtttcgattgctacagctatacggcagttga	MTDLLVRRVDTTGTLLWTLPRAVRLFTWFAVTSFRLLQLYGS	N	756:884	Mat	No	pBAD24 EMS014_2	gag	gtgccatttccacgtgggccgacgagatttcctatgaagattcgatccgaatcctcacgaacctcgccagggaacacgccaaaaaagctggccccttcgaaaaggacattgttactttccttagtagtcgggacttcgctgctttgtgcgattacgagctcacctatgacgcctcagtgcctgtcgataattatatcaacgctcggcaagctttag	MPFPRGPTRFPMKIRSESSRTSPGNTPKKLAPSKRTLLLSLVVGTSLLCAITSSPMTPQCLSIIISTLGKL	N	2205:2420	Rep	No
EMS016	https://doi.org/10.1371/journal.pbio.1002409.s019	912	pBAD24 EMS016_1	gaa	ATGATTAAAATGGGGATCTCATATAATATGATCATCCTTCGCTGTTACGCAAATTTCTGTTCCTATTCCATTAGCCTTAAATTGCGCCTGTTATGGAGCAAGAACAAGGAACATCGCTCAAGTTTTCGCCGCTAA	MIKMGISYNMIILRCYANFCSYSISLKLRLLWSKNKEHRSSFRR	Y	426:560	Rep	Yes
EMS017	https://doi.org/10.1371/journal.pbio.1002409.s020	880
EOC000	https://doi.org/10.1371/journal.pbio.1002409.s021	3303	pBAD24 EOC000_3	none	GTGGGCGGGCTTTCGAAGAGTTCATTAGAATTCTTCAGGAGCCCAAGAATCGCACTGAAAAGCGCATCGCTAATCGCTGGCTTGAAGTCCAATACGGTCTTCTTCCAACTGTTAGTGATCTTCATGGAGCCGTGGATGCGTTAG	MGGLSKSSLEFFRSPRIALKSASLIAGLKSNTVFFQLLVIFMEPWMR	N	483:626	Mat	No	pBAD24 EOC000_2	agg	GTGCTCTTATCCGAAAACAGCTTCACCTTTTTGGCCTTGATCTATCGACACAATCTATTAACCAGGAAGCGGCTCGAAGAGCTAGCATCTCTGGCAGAAATTGTACGATGGACCTTACCTCTGCATCAGACTTAA	MLLSENSFTFLALIYRHNLLTRKRLEELASLAEIVRWTLPLHQT	N	2337:2471	Rep	No	pBAD24 EOC000_1	aga	TTGGCTCGGGTCTTTTTCGTGAATCGTGCGGTGCGGATTTCTTCAATGGTCACAATGTTCGTCCAATCTTTCTTAGGACACAACATCATGATTATGAGACCGCCACCTACATCACAGCAAACAGGCTTCGTGAATGGGGCAGTCGCCGTAATGGCGAAGGCTCTGTTGACGCTCGCCTGCTTCCTTCTTGGCTTAGGTGCTTTACGGCACTTGGGATTCGAGATCGACATATCGTTCCAGCAGGATACGGTGATGTCGGCTTCGAAGGTCAAATCGACCCCAAGAAACTGCCCGCCTCCCGAGGAGTTTATCTCCGACGAGGGTGGGAAGTAG	MARVFFVNRAVRISSMVTMFVQSFLGHNIMIMRPPPTSQQTGFVNGAVAVMAKALLTLACFLLGLGALRHLGFEIDISFQQDTVMSASKVKSTPRNCPPPEEFISDEGGK	Y	2796:3128	Rep	No	pBAD24 EOC000_4	none	ATGGAACTGCCTTTGTTGTGGCAAAGCCCTAGCCCGCCATCAGAATGGCGTCGCAAAGTTCGTTCTTCTCCGTCAGGACTTTTGCGCTCGCTGTTGGCTACGCGCGACTGA	MELPLLWQSPSPPSEWRRKVRSSPSGLLRSLLATRD	N	1210:1320	Coat	Yes
EOC001	https://doi.org/10.1371/journal.pbio.1002409.s022	1670	pBAD24 EOC001_1	gaa	ATGTCACGCCTGCCACTGTGTTTGTTTTCATGGATCTCATTAAAGATTTGTTTAGTGGGCGTGGCTACCGGACTGACCTCTATCCACTCTATGTTATTTCGCGGGACCTCTTGTCTGCGCTGCCGCAAGCGTCGTATCCTGATCGACGTGTTAGTCAAATCCTTAATCTCAATCTGCTCATGCAAGCGTGTTTCCGCTGAGCGTAGTGCAGAACTTTTTGCGGAATGA	MSRLPLCLFSWISLKICLVGVATGLTSIHSMLFRGTSCLRCRKRRILIDVLVKSLISICSCKRVSAERSAELFAE	Y	478:705	Rep	Yes
EOC002	https://doi.org/10.1371/journal.pbio.1002409.s023	1285	pBAD24 EOC002 lacZalpha	agg	ATGCTTTTGTTATTATCTAGTTTCTGCTATGGTTACATCGGCCTGTTTGCTTTCCGCAGTGGCTTTTTGTGTATTTACTTGTGGCGTTAA	MLLLLSSFCYGYIGLFAFRSGFLCIYLWR	Y	481:570	Rep	Yes
EOC004	https://doi.org/10.1371/journal.pbio.1002409.s001	1344	pBAD24 EOC004 lacZalpha	gaa	ATGGTGTTATTGTTAGTAGGATTACTGCTGGAAGGTCTTCTGCCTATGCGTACACGCGACGCCATGAAAATTCGTTGGGTGTGTATTTCATTGCTTCTGAATATCCTGCTGGTAACGGCCACTCATACCCTTTTCGTCATGGGGGCGATTACTTAA	MVLLLVGLLLEGLLPMRTRDAMKIRWVCISLLLNILLVTATHTLFVMGAIT	Y	247:399	Mat	Yes
EOC005	https://doi.org/10.1371/journal.pbio.1002409.s025	1435
EOC006	https://doi.org/10.1371/journal.pbio.1002409.s026	1036
EOC007	https://doi.org/10.1371/journal.pbio.1002409.s027	976	pBAD24 EOC007_1	ggag	ATGTTAGCATACTGTGTCGTGATGGTAAATACGGTTATGATTTATATGTCATCGGAAATGATCCTTAGTTTCCTGCACATTTATACCAAGGTCCAGTCGGGCGTATCGTTTAAGTTAGGCTGA	MLAYCVVMVNTVMIYMSSEMILSFLHIYTKVQSGVSFKLG	Y	633:755	Rep	Yes
ESE000	https://doi.org/10.1371/journal.pbio.1002409.s028	3426	pBAD24 ESE000_1	agga	atgagtcacacatctattcggcctttaatcggctttctcgctggagtgctagtaatgctattggtatcaataatagcttacgttatattaaaggactggctgtatttcgaccagtcccttatgatggcgcagatgacgaaggattcaaaatcccaagtcacctgcttacctgtcgaagaaaagatccaaacggatccatcttctacaatgcgctccggcgaaaacctGgagtaa	MSHTSIRPLIGFLAGVLVMLLVSIIAYVILKDWLYFDQSLMMAQMTKDSKSQVTCLPVEEKIQTDPSSTMRSGENLE	Y	3065:3298	Rep	Yes
ESE001	KT462710	1862	pBAD24 ESE001_1	agga	ATGAAAAGCGTTAATGGCTTTTATCTGCTTATTGGTATCAACACGATGATTCTGTACTTAATTTTAATTTTTGGGATCACCCTTCTGTGGCAGGATTCGCGCAATCTGAATTGTCAGACCATCGTGCCCTTGTTAGAGGAGAAGACTAAACGCTATCCGACATCTAGTGATTGGACGGAACCCTATCTGATGTATGCGTCGAACACTCGCATTTGA	MKSVNGFYLLIGINTMILYLILIFGITLLWQDSRNLNCQTIVPLLEEKTKRYPTSSDWTEPYLMYASNTRI	Y	1598:1813	Junction 2	Yes
ESE002	KT462711	1451
ESE003	https://doi.org/10.1371/journal.pbio.1002409.s001	1366
ESE004	https://doi.org/10.1371/journal.pbio.1002409.s002	1290
ESE005	https://doi.org/10.1371/journal.pbio.1002409.s003	4407	pBAD24 ESE005_1 lacZalpha	agg	TTGTTCATCTCGCGTCTTCAGTGGTCGGTTTGGTCGCGTTCTCTTTCAGGGGTATTGTTGCTTTGCTTTATCACTGGTGTGGACAACGCCTATTGCATGTTAGATCGCCGCGAATACACCCGCTAA	MFISRLQWSVWSRSLSGVLLLCFITGVDNAYCMLDRREYTR	Y	2358:2473	Junction 2/Rep	Yes	pBAD24 ESE005_2	none	ATGGCCGTTATTCCACGCCAGTCGGTATTGACTGCCGTAAGCCTGGGTCCACCCGGATCTTCTCTTCTTCTTATGATGATCTTGATCTCGTCAACCGATTCACGTCGTGGGTACGCCGGCCCGATTTTGACGTGGGTTTGTTTCTGA	MAVIPRQSVLTAVSLGPPGSSLLLMMILISSTDSRRGYAGPILTWVCF	Y	811:954	Mat	Yes
ESE006	https://doi.org/10.1371/journal.pbio.1002409.s004	3469	pBAD24 ESE006_1 V1 lacZalpha	aga	ATGAGTAGCCGTACCTTAATTTGGTGCTGCAACGCGTTCACAGGCAAATTGTTTCTTTCAGTGTTAAACGTGTCCGTCCTTATACGGAAATGCTCCACAAAGCTGATCGTTCACTAA	MSSRTLIWCCNAFTGKLFLSVLNVSVLIRKCSTKLIVH	Y	2606:2722	Rep	Yes	pBAD24 ESE006_2 lacZalpha	aga	ATGAGCCCGACAATCTTACTTGGTCTTAAATGCTTGGTGATTCTTTACTGCGGGCACTTGTTACGCCGTTCGCTTCAAAAGCAACTTTTCCGCTTATAA	MSPTILLGLKCLVILYCGHLLRRSLQKQLFRL	Y	3320:3418	Rep	Yes	pBAD24 ESE006_3	none	ATGCAGTTATGCACACTGACTACGTGGATCGAACGCATTACCTTCCCATGCTCCGTTATGATCCTTAGCTTGCCGTTGCCTCAACTGATTCTGTGGTCGATCTATTAA	MQLCTLTTWIERITFPCSVMILSLPLPQLILWSIY	Y	2960:3067	Rep	Yes
ESE007	https://doi.org/10.1371/journal.pbio.1002409.s005	3294	pBAD24 ESE007_1	none	ttgacctacttaaggagtgtggatttgacactaacacggagaaaaccttcgtcgatggcccctttcgggagtcatgcggctttgatttcttttccggcgtgcctgtccgccctacctatattaaggaggtatcacgtaatgttacggaagcgtcgtacacgatcgccaaccggatccgtgagattgcttataatcttgggtataataacctttgcgataagcgtttcaaacgtatctgggacatggtcgttagaacgatcccctatgagcttcgatgttttggccctgcttcgtttggcagtagccggtgcacctttcgctcaatag	MTYLRSVDLTLTRRKPSSMAPFGSHAALISFPACLSALPILRRYHVMLRKRRTRSPTGSVRLLIILGIITFAISVSNVSGTWSLERSPMSFDVLALLRLAVAGAPFAQ	Y	2850:3176	Rep	No
ESE008	https://doi.org/10.1371/journal.pbio.1002409.s006	1760	pBAD24 ESE008_1	aga	atgaggcctgttctaacccgtaaccacacgtcggaacttgttggcattgcactagtagtgatactaggcttgagcattgttgctcttgtagcatgccaacctgctcccgtggtaggctcttccgcgaatatcgagagcttgacgcgcaccatttctaaggtgcgtgagaagaaatcgcatgtcgtccttcccgaaatggaaaagacgtatgctgatgacttctcttcaagttctacggttaccgtggagacgatcctaccctaa	MRPVLTRNHTSELVGIALVVILGLSIVALVACQPAPVVGSSANIESLTRTISKVREKKSHVVLPEMEKTYADDFSSSSTVTVETILP	Y	393:656	Junction 2	No
ESE009	https://doi.org/10.1371/journal.pbio.1002409.s007	1917
ESE010	https://doi.org/10.1371/journal.pbio.1002409.s008	1852
ESE011	https://doi.org/10.1371/journal.pbio.1002409.s009	1598	pBAD24 ESE011	none	TTGAGCCATGAAACCGTCCTTTGGATCATGCTGCTGGTTCTGGTAATTTCGCTTGTCCGTCGCTAA	MSHETVLWIMLLVLVISLVRR	Y	321..383	Junction 2	Yes
ESE012	https://doi.org/10.1371/journal.pbio.1002409.s010	1550
ESE013	https://doi.org/10.1371/journal.pbio.1002409.s011	950
ESE014	https://doi.org/10.1371/journal.pbio.1002409.s012	896	pBAD24 ESE014 lacZalpha	none	ATGAACCTTACTACATCCGAAGACTCGTCCCCGTTGATCGCCTTATGTATTGGAATGATTATCCCTCTTCTTAAATGGTTCTTGTCCCTTCGTATTCGCGAAGTTCGTGTGCGTTTCGTCCGCAACCGTTCCAAAAGCAATACCTTCAGCCGTGCCTTAGCAGGGAGTTGGTTCGCGACTTGGCGTACAGGTACGCGCCCTGGTGTACGCTCTACGTTGCGTATCCGCTTGAGCACTGCCGATTTGCTTTACTATCGCGTAAAGACTGTACGTCGCCGCCGCTAA	MNLTTSEDSSPLIALCIGMIIPLLKWFLSLRIREVRVRFVRNRSKSNTFSRALAGSWFATWRTGTRPGVRSTLRIRLSTADLLYYRVKTVRRRR	Y	350:634	Rep	No	pBAD24 ESE014_2	gaga	ATGGGGTTAGAACCCTCCGCTCTTGTAAAAAAAACAAATCGTTCCGGGACGAGCGCTACCTGTATCCGCAACTATATCCGTCGCATCCGTACGATGATTACATGCACAGGTTGTGATAAGGTTATGAATCTGACCACTTCAGAGGATAGTTCGCCACTGATTGCACTGTGTATCGGGATGATTATTCCCCTGCTGAAGTGGTTTTTGTCGTTACGCATCCGCGAGGTTCGTGTGCGCTTCGTTCGTAACCGCTCAAAGTCGAATACCTTCAGCCGTGCTTTAGCGGGGAGTTGGTTCGCCACCTGGCGCACCGGCACACGCCCCGGGGTGCGTTCTACTCTGCGTATCCGCTTGTCTACGGCAGATCTGTTGTATTACCGTGTTAAAACAGTACGTCGC…	MGLEPSALVKKTNRSGTSATCIRNYIRRIRTMITCTGCDKVMNLTTSEDSSPLIALCIGMIIPLLKWFLSLRIREVRVRFVRNRSKSNTFSRALAGSWFATWRTGTRPGVRSTLRIRLSTADLLYYRVKTVRRRR	Y	227:634	Rep	Yes
ESE015	https://doi.org/10.1371/journal.pbio.1002409.s013	3805	pBAD24 ESE015	gagg	atgtactcaaatgggaggcacccggtccttatccaacgaccgatcctcccgacgtgtggcccatcaagcatgagtggtctcaggacctggtcagctcgtcgaacaatggatttgggtcttctagaccctaccagagttcgacgggggacacaggttctgactttttgtgttaccgccgctattacgaagagacttcgtctcttggttctggcgttcacggtttcgcaaacagtcaggaactgccccctgcgcctgtgggacgaccttactacgtcgccccacagtatgcgtatgcggaccagattcggaactccacctttccgttgcctttgccgacagaccgttcaacgttga	MYSNGRHPVLIQRPILPTCGPSSMSGLRTWSARRTMDLGLLDPTRVRRGTQVLTFCVTAAITKRLRLLVLAFTVSQTVRNCPLRLWDDLTTSPHSMRMRTRFGTPPFRCLCRQTVQR	N	139:492	Mat	No
ESE016	https://doi.org/10.1371/journal.pbio.1002409.s014	3692	pBAD24 ESE016 lacZalpha	gaa	ATGACCAACTCCTCCGAGCTGCGCCGGAAGAGCTTACAAACAGACGTACCAACGCCAACCGCGATCTACTGGTTGAAACTGGGGTTCTTTTCAGGTATGTTCTTCGGCATATTGATTCGTAAAACCTTGTCGCAAGGCATGGTGCGGGTGAGATCCCGTGCGGTACGGCTTAGTAGAAAAAGTGGTTCGTCTCCTACCTGTACCAGAAAATAA	MTNSSELRRKSLQTDVPTPTAIYWLKLGFFSGMFFGILIRKTLSQGMVRVRSRAVRLSRKSGSSPTCTRK	Y	2204:2416	Rep	Yes
ESE017	https://doi.org/10.1371/journal.pbio.1002409.s015	3604	pBAD24 ESE017 lacZalpha	gaa	ATGATAATGGACATACGGAAGATTAAAAGAACGATTCGCTATACTGTAGCGATATTAGGCACGACGGGCTTATTAATTCTTGGTGGTCCTGACCTTACCCGGCAGTTATTAATCTTGGGTGAACTGTTAAATGAAAAGTCGCAACAGACTCAAGCCGAGGATGAGACGTTATTTCGTCGGTAA	MIMDIRKIKRTIRYTVAILGTTGLLILGGPDLTRQLLILGELLNEKSQQTQAEDETLFRR	Y	1666:1848	Coat/Rep Overlap	Yes	pBAD24 ESE017_2	agga	ATGGACGGCTGCGTAACCACGGATGAAAGCGTAGTGACATTGCTTTTAGGTGTGGTGGTTCCGATTGGCCACTCTTTATTAGATTCCTCATGA	MDGCVTTDESVVTLLLGVVVPIGHSLLDSS	Y	3471:3563	Rep/3'	Yes
ESE018	https://doi.org/10.1371/journal.pbio.1002409.s016	3502	pBAD24 ESE018_1	gaa	ttgtcgactgtacggtttccggtaatgtttagggggcaacctctctctgtgtcaggacacttctcgtggaggtacgtatggattatcgtcgtgctctttctgacgctctcgacttcgatctgcgccgtggagtacctagctttcctggaattgaagcatctcaatctgacgatgctcagtatccaggttgctcagtacgacactttgccgctgtcgccctcggacgctccatctggaagaaattccaagatgaaa	LSTVRFPVMFRGQPLSVSGHFSWRYVWIIVVLFLTLSTSICAVEYLAFLELKHLNLTMLSIQVAQYDTLPLSPSDAPSGRNSKMK	Y	1751:2008	Coat/Rep Overlap	No
ESE019	https://doi.org/10.1371/journal.pbio.1002409.s017	3608	pBAD24 ESE019_1	agaa	atggaggaacttttcccctgccgtagtacagatactcttctatactatgaacgaaatctcgcatattcttggacgtccgccgtcgttagcatccttggactatcgttttggtcccggtgctacatcctcgataagaagaaataa	MEELFPCRSTDTLLYYERNLAYSWTSAVVSILGLSFWSRCYILDKKK	Y	2145:2288	Rep	No	pBAD24 ESE019_2	none	ATGCCGCAGCGCGGGAACTTGATCCCGCTTGGAGGACATTGCTTTGCACAATACCGTGAGTACCGCTTGGTCGCATTCGTAGGAATGGTTCTGCATTTCCGTATCCTTATTTTATTAGAGGAACGCTTACTGGGGAGCGTAACATATCCCATGTTGCGTAAGTGA	MPQRGNLIPLGGHCFAQYREYRLVAFVGMVLHFRILILLEERLLGSVTYPMLRK	Y	423:584	Mat	Yes	pBAD24 ESE019_3	gaga	ATGATGCGCCCCGTGGACGTGTGCTTGCCAGTCCTTAGCACCGCCGCTCGCTCGTTCACGCTTGTGTCCAGTGCTATTGCACTTATGCGTCGCTTACCGCGCACGAATGCACTTTTTCACCGCATCACCCTGTGA	MMRPVDVCLPVLSTAARSFTLVSSAIALMRRLPRTNALFHRITL	Y	1029:1160	Mat	Yes	pBAD24 ESE019_4	gga	ATGCCATACTGGCAATTCTTGAGCATTATTTTGGTGATCTTCATCGTGGACCATATCGTGGACTCGTACTTGTTGAAATTTTTTTTATACTCGATCTGA	MPYWQFLSIILVIFIVDHIVDSYLLKFFLYSI	Y	1698:1796	Junction 2	Yes
ESE020	https://doi.org/10.1371/journal.pbio.1002409.s018	3727	pBAD24 ESE020_1	none	atgacgcctcttaagtctggtgtcggtcctcgctcgaggccgacggaggtaaaaccgttatggacgttagccctgacgctctttatcaggcacttaggaacgaccttgaaagaggccgtccatcatcgtgcgatgcgacgtttcttgagaaatgtagtctacgtgatcttgaccgctcacgcgataatcttgatctcgtattccgtgtttctcttgtgcgaagcattc	MTPLKSGVGPRSRPTEVKPLWTLALTLFIRHLGTTLKEAVHHRAMRRFLRNVVYVILTAHAIILISYSVFLLCEAF	Y	1974:2204	Junction 2/Rep	No	pBAD24 ESE020_2	agg	ATGCTGGTACGCGCATACCTTGTCTACTTGGTCATGACCTTACTGTTTCGTGCGCTTTTTATCTCCACACTGCTGCGTCCATAA	MLVRAYLVYLVMTLLFRALFISTLLRP	Y	3039:3122	Rep	Yes
ESE021	https://doi.org/10.1371/journal.pbio.1002409.s019	3547	pBAD24 ESE021 lacZalpha	none	ATGGGCCGTGGGGGCGGCGGGAGCCGTGATCCGTTGGCCTATGCACTTCTTGTGGTAGTTGTTACGCTGTACGAGTTGCTTCATAACTTAATCAGCTCCTTCGGCGATGATCACGAGGTCAGCGTATTCGGTTTGGCTTTCGCGTTTGTTCAAGAGTTCTTATTAGGACTGACCTAA	MGRGGGGSRDPLAYALLVVVVTLYELLHNLISSFGDDHEVSVFGLAFAFVQEFLLGLT	Y	1690:1866	Coat/Rep Overlap	Yes	pBAD24 ESE021_2	gag	ATGATTCCCGTCTCTCGTCATCTTAATGGTCCTTGGTGGTGGCGCGTAGCTCGTCCCACTTGTTTGTGTATCGCTCGCAGTTGTTGCTATATCATTCGTGCGACCGCCTAA	MIPVSRHLNGPWWWRVARPTCLCIARSCCYIIRATA	N	1665:1775	Coat/Rep Overlap	Yes
ESE022	https://doi.org/10.1371/journal.pbio.1002409.s020	2915
ESE023	https://doi.org/10.1371/journal.pbio.1002409.s021	3813	pBAD24 ESE023_1	agg	atggtagtaatacccactggttcgatgccccatacggtaaaggtacaggctgttttcgttaaagcggagataaaaaggatgtggttaggttcatggttgtgtggcaaggtgtgtcgtcgtagagcaattcgtacgccgatgcactcgccattcgccagaacctttccatgcctagtaactctctccgtgcttctgctactcgtgttactgtaa	MVVIPTGSMPHTVKVQAVFVKAEIKRMWLGSWLCGKVCRRRAIRTPMHSPFARTFPCLVTLSVLLLLVLL	Y	2:232	5'	No	pBAD24 ESE023_2	agg	ATGGCGCGCTGCGTAGTCGTGGAACAGTTTGTTCGCCGTTGTACCCGCCACTCTCCAGAGCCCTTCCACGCGTGA	MARCVVVEQFVRRCTRHSPEPFHA	N	120:194	5'	Yes
ESE024	https://doi.org/10.1371/journal.pbio.1002409.s022	2671
ESE025	https://doi.org/10.1371/journal.pbio.1002409.s023	2383	pBAD24 ESE025_1	none	ATGGCATCAGGTTGTACACACTGTCGCGTATTGTTGCGCTTAACGGTAGAATTAGCGCGTATCGCGGCAATTCTGTATATGATCTACACAGTACTTGATGAGTTGGGAACACTGTCATAA	MASGCTHCRVLLRLTVELARIAAILYMIYTVLDELGTLS	Y	644:760	Junction 2	Yes
ESE026	https://doi.org/10.1371/journal.pbio.1002409.s024	2128	pBAD24 ESE026 lacZalpha	none	GTGAAAGACTCCTCCGGTTTTGTGGATGACAGTCTTCTTGAGTACCACTTTTCATCCTGGCGTTTGGTGCGTCGCGTCCTTGGGTTGTGCTGCCTTATTATCTTATTGTCTTTTTCCTTTACGATTGTGTGCATGTTGATGTTTTTTATTTCAATGGGTTAA	MKDSSGFVDDSLLEYHFSSWRLVRRVLGLCCLIILLSFSFTIVCMLMFFISMG	Y	1774:1938	Junction 2	Yes	pBAD24 ESE026_2	agga	ATGATGATTCTGTATTTATCCATCATTTTTCGCGTGGGTGGGTGGTTTGTTGGTTTTTGGGGATTCGTTGCGTCACTGTCCTATTTCCCATTCCCCTTACTGTCATCCGCTTGTTGA	MMILYLSIIFRVGGWFVGFWGFVASLSYFPFPLLSSAC	Y	1796:1912	Junction 2	Yes
ESE027	https://doi.org/10.1371/journal.pbio.1002409.s025	1851	pBAD24 ESE027_1	ggaag	ATGGACAAAAACTCATCGACTTCTCGTACTCGTTGTGTCATTCTGGTGTACGGTGTCATCCGTCTGCTTGTATTGTTGATCGCTGTCCTGATTTTTGTCTACCACCCTGATGGAACCATTTTCTGGGATGCGTTTCAGCGCATTTTTGCCATGCTTTGA	MDKNSSTSRTRCVILVYGVIRLLVLLIAVLIFVYHPDGTIFWDAFQRIFAML	Y	1647:1802	Rep	Yes
ESE028	https://doi.org/10.1371/journal.pbio.1002409.s026	1635
ESE029	https://doi.org/10.1371/journal.pbio.1002409.s027	3655	pBAD24 ESE029_1	aggag	atgaaccgcaacacttcatcgccctcgcgaacggcattagacgtctggcgagcaattttggccagaattctcgtctttttgctgatcttcgtcgtacctggttcaagtgcttggatttcataccaagcgctatacgccaatgtcgtggtcccgagcaacttggggacctcgtcatccacgacgcagaggaccgatggaaaacccgctggcgcgccaactgcatccgttacgtgcgcgtttaccggccttgctcctttaggggag	MNRNTSSPSRTALDVWRAILARILVFLLIFVVPGSSAWISYQALYANVVVPSNLGTSSSTTQRTDGKPAGAPTASVTCAFTGLAPLGE	Y	3098:3364	Rep	No
ESE030	https://doi.org/10.1371/journal.pbio.1002409.s028	1789
ESE031	https://doi.org/10.1371/journal.pbio.1002409.s029	914
ESE032	https://doi.org/10.1371/journal.pbio.1002409.s030	903
ESE033	https://doi.org/10.1371/journal.pbio.1002409.s031	1472
ESE034	https://doi.org/10.1371/journal.pbio.1002409.s032	1433
ESE035	https://doi.org/10.1371/journal.pbio.1002409.s033	755
ESE036	https://doi.org/10.1371/journal.pbio.1002409.s034	1464
ESE037	https://doi.org/10.1371/journal.pbio.1002409.s035	1670
ESE038	https://doi.org/10.1371/journal.pbio.1002409.s036	1000	pBAD24 ESE038_1	aga	ATGGCATGGTTGATCTGCTTATTATTTGGAATTATGAGTTTAATGACTCTTGTCTCAATTAGCGCAGCCGTATATACCGTAGGTAAATCTATTGATAAAATCTCGCAGAGTGTAAGTCTGTGGGATGTGCAGTTTAATTCCTTGCAACAGCCGCCCTACTACGACCAATCAAGCCGCAGTCTGAAAACCAAATAA	MAWLICLLFGIMSLMTLVSISAAVYTVGKSIDKISQSVSLWDVQFNSLQQPPYYDQSSRSLKTK	Y	418:612	Junction 2/Rep	Yes
ESE039	https://doi.org/10.1371/journal.pbio.1002409.s037	999
ESE040	https://doi.org/10.1371/journal.pbio.1002409.s038	1012	pBAD24 ESE040	gaa	GTGGAAGTGTCTACACCCAACTGGTGTGTGAGCTTTATTCTTTTGGTTGGCTCTCACAGCAGTATGCCCTACGTTCACCTGCACGGAGCTATGATGGCGCGTTCGCCCTAA	MEVSTPNWCVSFILLVGSHSSMPYVHLHGAMMARSP	Y	617:727	Rep	Yes
ESE041	https://doi.org/10.1371/journal.pbio.1002409.s039	1877	pBAD24 ESE041	agg	ATGGTTGCTATGTTCAACAGTTCTTTGGAGTATATTAAGGCAGGCATCTGGGTGATTCTTTTATTTGTCCTGCTTTTTACCAGCGCATCATTCTTGATTTATCTGCCCTTATCACGTTTGGCTACATCATTGCAGGCCTTAACAGTGTTAAACTGGGAATGCTCAGCGCCCATGCCTCAGAGCGACAACACCCAGCAATACTTATGGCCTGATCGTTCGTCACGCTCAAGTAAGACCCGTTAA	MVAMFNSSLEYIKAGIWVILLFVLLFTSASFLIYLPLSRLATSLQALTVLNWECSAPMPQSDNTQQYLWPDRSSRSSKTR	Y	1533:1775	Junction 2/Rep	Yes
ESE042	https://doi.org/10.1371/journal.pbio.1002409.s040	1431
ESE043	https://doi.org/10.1371/journal.pbio.1002409.s041	1727
ESE044	https://doi.org/10.1371/journal.pbio.1002409.s042	1135
ESE045	https://doi.org/10.1371/journal.pbio.1002409.s043	1731
ESE046	https://doi.org/10.1371/journal.pbio.1002409.s044	1703	pBAD24 ESE046	aga	ATGCGCGGAAGTTCAAGTCGTTTAGCACTTTCCCCTATCGGTTTTATTCTGTCAGCCCTGGGCTTGCGCCTGAAACGTCAATGTCGTGTATCACGTTAA	MRGSSSRLALSPIGFILSALGLRLKRQCRVSR	N	873:971	Mat	Yes	pBAD24 ESE046_2	gaga	ATGAAAACTCATAATACCGGCGCCTCCAAACACATCCAAGGGCTGAATGTCCGTATTCACTTGCCTCAACTTTCTAAACGTTCGCGTTTGGACCGTGACACCAATATGGCGCCAGCGGTTGTCTTACCATCTGGGCTTATGGATTTGGTCCGTCGTGTACTTGCGACATTGGTCAAAGGTATTCCCTTGTCACAGCCCCGCTACCTGCGTGTAGTGTTGGTGTTCGTTGTAATCATCCTTACCCAAACTGGCAATTTGCATCCAGACATGCTTTTATTTATCCAGAATATCCTGTTAGATTTCAGCTCGGCGCAAATCACGATCCCGACACAATCCCTTAATCCTTAA	MKTHNTGASKHIQGLNVRIHLPQLSKRSRLDRDTNMAPAVVLPSGLMDLVRRVLATLVKGIPLSQPRYLRVVLVFVVIILTQTGNLHPDMLLFIQNILLDFSSAQITIPTQSLNP	Y	36:383	Mat	Yes
ESE047	https://doi.org/10.1371/journal.pbio.1002409.s045	971	pBAD24 ESE047_1	agg	ATGATTTCCCAGTCCTGGATGATGTGGGGCGTCCTTTACCGTAGCCTGGCGGCATTTCTTTTGGCCGCTACTCGCTACTGTGTCATGCAGTGTTTAGTTGGAGAGAACATTACATAA	MISQSWMMWGVLYRSLAAFLLAATRYCVMQCLVGENIT	Y	273:389	Mat	Yes
ESE048	https://doi.org/10.1371/journal.pbio.1002409.s046	1677	pBAD24 ESE048	gaa	ATGAAATATATTCTTGCGTTAGTCGTCCTGTGCGGTACTATTCTGGGGATTATCTCCTTAACCCTTCAACCTAAAGATAGCACTTGCAAGATGCGTATCCCCGATGACCATAAAAGTCGCCCATCCTTCCCGCCGGAAAGCACAACAAATGAATCTGCCCTTAGCTAA	MKYILALVVLCGTILGIISLTLQPKDSTCKMRIPDDHKSRPSFPPESTTNESALS	Y	267:434	Junction 2/Rep	Yes
ESE049	https://doi.org/10.1371/journal.pbio.1002409.s047	1067
ESE050	https://doi.org/10.1371/journal.pbio.1002409.s048	752
ESE051	https://doi.org/10.1371/journal.pbio.1002409.s049	1147
ESE052	https://doi.org/10.1371/journal.pbio.1002409.s050	915
ESE053	https://doi.org/10.1371/journal.pbio.1002409.s051	1192
ESE054	https://doi.org/10.1371/journal.pbio.1002409.s052	818
ESE055	https://doi.org/10.1371/journal.pbio.1002409.s053	764
ESE056	https://doi.org/10.1371/journal.pbio.1002409.s054	1301
ESE057	https://doi.org/10.1371/journal.pbio.1002409.s055	984
ESE058	https://doi.org/10.1371/journal.pbio.1002409.s056	3620	pBAD24 ESE058_1	agaa	atgctaactttggagacgatcttgaacctAgaGttcctatttacggaaccgatgatagcggttttatttgtgattctgttactaggggtagttctgataacaatcatggttttctatgtattgtttatcgtcctgcgccgcggtatcagaccacaaagcaaaaaccgttctacgcgctcgcttTAG	MLTLETILNLEFLFTEPMIAVLFVILLLGVVLITIMVFYVLFIVLRRGIRPQSKNRSTRSL	Y	3244:3426	Rep	Yes
ESO000	https://doi.org/10.1371/journal.pbio.1002409.s057	4110	pBAD24 ESO000_2 lacZalpha	gaa	GTGATTACCATCTCTACGATGTATCTTGTCGGCTGCCTTTTGTTAATGATTTTATGCCGCTTGATCGCTCACATCAAAACCACGTTAAATGTGAGTCCGAACTAA	MITISTMYLVGCLLLMILCRLIAHIKTTLNVSPN	Y	631:735	Mat	Yes	pBAD24 ESO000_3 lacZalpha	agg	ATGGCGGTCAAGTTCCCCTGGCAACGTTTACTGTTTACCGTTTCGCTTGCAGCTTTGAGTCAGCTTATGGAGGAACTGAGCAAAAAAATCTCGGTTCCTTTGCCCGTCGAAGATCCAGCTCCTCTTAAAAGCGCAAGCCCATCCACTATTGAGCACATCGACCCGTTCGGCTGGCCTGACCAAGGATTGGGCAAACGTTAA	MAVKFPWQRLLFTVSLAALSQLMEELSKKISVPLPVEDPAPLKSASPSTIEHIDPFGWPDQGLGKR	N	1862:2062	Junction 2	Yes	pBAD24 ESO000_1	aggag	ATGACCATTCAGCTTATTGCACTTATGTTGCAGCTTCTTCTTAGTGCATTGGGCAAATATGCCTTGTACTCAAAGAAATGGAGTAGCATCGTGCCTCTTCCTGGGTATGACCGTCCCTTAGTAAGCTCTAGTGCACTGAACACGACGTATCCTTGCTTTCAGTGCCCGAAGAAGATTCAAGCAAACTTCGCCTTGTTTCTGTTATATTGCGGCATTACGTCTTCGTCAGCTTTCGCTAGTATGAGCGTGACCCGCATCACAGACTTAGTCCGTCTTCTGATGGGATTCCCGGTGACCGAGTCCAGTGGTGGCGGGTTAGGCATGGATGTATCGAGTCTGATCAGTTTGCTGTCTATTGTACTGTTTCTGAAGGCACTGTCCGGCCTGCGCAGCTCTAAT…	MTIQLIALMLQLLLSALGKYALYSKKWSSIVPLPGYDRPLVSSSALNTTYPCFQCPKKIQANFALFLLYCGITSSSAFASMSVTRITDLVRLLMGFPVTESSGGGLGMDVSSLISLLSIVLFLKALSGLRSSNQLTFFPRTRNYLLRLLLFLKH	Y	2501:2965	Rep	Yes
ESO001	https://doi.org/10.1371/journal.pbio.1002409.s058	3968	pBAD24 ESO001 lacZalpha	gaga	ATGTGTAGCGCCATTAAGTTGAGCCTTACACAAACACTTTACAACTCGAACATGCGGAAGCGTAATTTGAATCAGTTGACGATGATTTCGCTGTTTGGAATACTGTTATTCCTGGCCGGGTGTCTTTCTCGTACATCTTCCAGACAGTTAGCTGACATACTTGTCCGGTCATACATCGAATCGAACGGGCGGACCTCAAACTTGCCAACTGGCCAGGAGAGATTTTCACCCCCCGTTCTTCCGGTACGGTCGCCGGATTCCGTTCCTTGCACCATACCATAA	MCSAIKLSLTQTLYNSNMRKRNLNQLTMISLFGILLFLAGCLSRTSSRQLADILVRSYIESNGRTSNLPTGQERFSPPVLPVRSPDSVPCTIP	Y	2418:2699	Rep	Yes	pBAD24 ESO001_2	none	ATGCGCTTACTGATTGTTACAATGCGTCTTGTACTTGTGGCGACCGATATGTCCTTGCTTGTTTTGATGCTGATTGGAACTTTAGGGGTTCACACAGTGATTTATATTACTCCGGTCTGGACGTGA	MRLLIVTMRLVLVATDMSLLVLMLIGTLGVHTVIYITPVWT	Y	234:359	Mat	Yes
ESO002	https://doi.org/10.1371/journal.pbio.1002409.s059	3819	pBAD24 ESO002_1	ggag	ttgccccctggtcgtgggccgtcgactggtttaccaatgcaggtgatgttattcataacatttctctgctcggtgtcgacggtttgg	LPPGRGPSTGLPMQVMLFITFLCSVSTVW	Y	952:1041	Mat	No	pBAD24 ESO002_2	gaa	gtggcgagaactaacctcagaattcggtggaagttttcaggcttttggtgggctgtgctttggctggttttaatcagcctggcatggcttgcctttgccttgcttctgcttatcttctggggtctggttttatcgccattcatccctgagctacaggcaggaaccggcaacctctat	VARTNLRIRWKFSGFWWAVLWLVLISLAWLAFALLLLIFWGLVLSPFIPELQAGTGNLY	Y	1705:1884	Junction 2	No	pBAD24 ESO002_3	none	ttgatgctgggatcaaccctcttttgggggggagatacccttacgtgggccaggattcacctgtgctgggccgtgtgtcatttctcggctatgatgtcgagaggttgcacccggacacgcatggacctcaggttaagggccatgttg	LMLGSTLFWGGDTLTWARIHLCWAVCHFSAMMSRGCTRTRMDLRLRAML	Y	3388:3537	Rep	No
ESO003	https://doi.org/10.1371/journal.pbio.1002409.s060	3679	pBAD24 ESO003_1	agg	atgaagataaaagtttcgtatccggtcttttccgtgaatcctgcggagaggactacctcagaggaatccgagtacgacccgtgttctgcaaagaactcgagacagtacagcacgtcgcctcccttgccaatcgcctatttgcacttgatcgtgcagtgggtgttggttctagggttaacgatatgttgcatcgcgctgttagtcttctgcatacacgcattccgcgtgatgttcgaagactggtcgttgggcccccaagcgaagacgtcgacggttatatccactgtacagacaccgcaaccctcacgggaagcgaccttgttaagtggaatcgtgacttatttgcttgggaacacccaaccatccggtttagacccaggaaactga	MKIKVSYPVFSVNPAERTTSEESEYDPCSAKNSRQYSTSPPLPIAYLHLIVQWVLVLGLTICCIALLVFCIHAFRVMFEDWSLGPQAKTSTVISTVQTPQPSREATLLSGIVTYLLGNTQPSGLDPGN	Y	3120:3506	Rep	No
ESO004	https://doi.org/10.1371/journal.pbio.1002409.s061	1662
ESO005	https://doi.org/10.1371/journal.pbio.1002409.s062	874	pBAD24 ESO005_1	agg	ATGGAATTTCGTGTTGCAGATGGCCGTGTCAAACGCTGGTACTTGTTTTTTGCTGTTTTGGTCGAGGTCTGTTCCCCCCTGCGTGCCGCATGCCGTAAACCTCGCAAAGGATTATTAACTGCCGAAGCACGCGTTGTAGACTGTTGTACCTTATTGCGCGGACCACGCTGCGGAGAGTGTCCAAGTTTGTTAGTCGTCTGA	MEFRVADGRVKRWYLFFAVLVEVCSPLRAACRKPRKGLLTAEARVVDCCTLLRGPRCGECPSLLVV	Y	677:874	3'	Yes
ESO006	https://doi.org/10.1371/journal.pbio.1002409.s063	831
ESO007	https://doi.org/10.1371/journal.pbio.1002409.s064	1301
ESO008	https://doi.org/10.1371/journal.pbio.1002409.s065	1760	pBAD24 ESO008_1	agaa	ATGCGTCCGGTTCTTACCCGCAATCATACATCGGAACTGGTCGGGATCGCTCTGGTTGTTATCCTTGGCCTGAGTATTGTTGCGTTGGTAGCGTGCCAGCCAGCACCTGTTGTTGGTAGCTCAGCGAATATCGAGAGTTTGACGCGCACTATCTCTAAGGTTCGTGAAAAGAAAAGTCATGTCGTATTACCGGAGATGGAGAAGACATACGCAGACGACTTTTCCTCATCCAGTACGGTGACAGTGGAAACCATTTTGCCTTAA	MRPVLTRNHTSELVGIALVVILGLSIVALVACQPAPVVGSSANIESLTRTISKVREKKSHVVLPEMEKTYADDFSSSSTVTVETILP	Y	393:653	Junction 2	Yes
ESO009	https://doi.org/10.1371/journal.pbio.1002409.s066	1514
ESO010	https://doi.org/10.1371/journal.pbio.1002409.s067	3612	pBAD24 ESO010 lacZalpha	ggagaa	TTGATTAAACGCCTGGCTTTGGGTAGTTCGAGCACTCGCCCAAACTGTTGTGTCAAGCGTTTAACCACAAGCAGTTCCCCAAGCCTGGCTGGCAATAGCAATTCCCCGCGTGTTTGGCGTCAGTTCTTTATCTTGCCTCGCCGCAAATAA	MIKRLALGSSSTRPNCCVKRLTTSSSPSLAGNSNSPRVWRQFFILPRRK	N	2289:2438	Rep	Yes	pBAD24 ESO010_2 lacZalpha	none	ATGGTACGCATTCATTCAACCGCGTTGCTTGCAGGTGCCCCTTCAGTCATTGGGGTGGTGTTAACTATTCGTATCCGTCGCAGTCGTATCCGTACATGCGTGACTGAGACAGAAACTTACCCCATCAAAGGCGTGACACGTTGCATGGAGTGCAAGCTGCTGCATGTAGGACGTGAGAGTAAAACTATGGCTACATTGCGCTAA	MVRIHSTALLAGAPSVIGVVLTIRIRRSRIRTCVTETETYPIKGVTRCMECKLLHVGRESKTMATLR	Y	133:336	Mat	Yes
ESO011	https://doi.org/10.1371/journal.pbio.1002409.s068	1284
ESO012	https://doi.org/10.1371/journal.pbio.1002409.s069	1198	pBAD24 ESO012_1	none	ATGAGTTTCCTGCGTACTGCCACGGCCTCATGGAGTGTCCTGGACTTGAAACGTAAAACTTTTCTTGCGTCAGCAGGAAATTACTTTCCGTTCCGTGGCTCCTCTACGACTCTGCGTCTTCCAGCTACAATTTCAATGACACCTCTGTTATTTCCTCTTGGCGTGCAGTCAACGTTATTTTTCGCTCTGGGTGGGCGTTTAGGGCGCTAA	MSFLRTATASWSVLDLKRKTFLASAGNYFPFRGSSTTLRLPATISMTPLLFPLGVQSTLFFALGGRLGR	N	764:973	Mat	Yes
ESO013	https://doi.org/10.1371/journal.pbio.1002409.s070	988
ESO014	https://doi.org/10.1371/journal.pbio.1002409.s071	1484
ESO015	https://doi.org/10.1371/journal.pbio.1002409.s072	1176	pBAD24 ESO015_1	gaa	ATGACCACTCGCCTGGACCTTAATCGTATCCCTAAATGGATTGCAATGTGCATGATTAGTCCCATCGGCGGCGTAATCTGTATCGCATCCATTGACGCATTGCCGAACTTTCCGCGCGGCAACCTGGGGTTTGTCCGCCTTTGTATTACTTCGTCCAGCTCGCGTGCCCTTAAAGGTAGCCTTACATACCTTAACGAGGTCGTTGGGGCCTGCGCGTGGAGCGCAGCTACTAGCCGCGATCCGTTCATCCGCATCCGTCGTGCCTAA	MTTRLDLNRIPKWIAMCMISPIGGVICIASIDALPNFPRGNLGFVRLCITSSSSRALKGSLTYLNEVVGACAWSAATSRDPFIRIRRA	Y	767:1033	Rep	Yes
ESO016	https://doi.org/10.1371/journal.pbio.1002409.s073	904
ESO017	https://doi.org/10.1371/journal.pbio.1002409.s074	948
ESO018	https://doi.org/10.1371/journal.pbio.1002409.s075	1240
ESO019	https://doi.org/10.1371/journal.pbio.1002409.s076	1521
ESO020	https://doi.org/10.1371/journal.pbio.1002409.s077	1292	pBAD24 ESO020_1	aga	ATGAACTTGGCGGGTGTGTTGTATTTCCCTATCATGGGGAGTAGCCTGATGCTGTCACCAATGTTTTTAATTATCTATCACGCTTAA	MNLAGVLYFPIMGSSLMLSPMFLIIYHA	Y	783:869	Mat	Yes
FLTM01001262	FLTM01001262	4042	pBAD24 FLTM01001262_1	none	gtgggagatcacgaagtcgctgaaatacctcgccatttagtagtgcttgttaatctaagcatcgctatacggttaaggttgaatgcctgtgtgaagtggttacggtttattccgatccacatccacgggctatttcggctaaactttgcgaaatctgaaaggatgtctagtgcgaaaccagacacctatccgcaagaggtcccggcagaaagcccggaccaagaggaaaaggcctcatga	MGDHEVAEIPRHLVVLVNLSIAIRLRLNACVKWLRFIPIHIHGLFRLNFAKSERMSSAKPDTYPQEVPAESPDQEEKAS	N	1912:2151	Junction 2	No
GALQ01018862	GALQ01018862	4286	pBAD24 GALQ01018862_1	ggag	GTGAAAATTGGAACCAACCAATGTACCATGCACCTATTTTGCAACAGGATGTTGATACTGTGTATTATGCTATTAATACATGGTATTATATGTTCCAAGACTTAG	MKIGTNQCTMHLFCNRMLILCIMLLIHGIICSKT	Y	2114:2218	Rep	No	pBAD24 GALQ01018862_2	ggagaa	atgcgattgatgatggcattgttggtcatcatcccattatgtacttattacataagtttaccgcacctgaaatgcatcgagtaa	MRLMMALLVIIPLCTYYISLPHLKCIE	N	2333:2416	Rep	No	pBAD24 GALQ01018862_3	gga	ATGTGCGTACAGTGGAGTCTGCGCTGCAAAAATCCGAGTTTTCAACCTGAAATTTGTGTGACATTCAGCGTATCCACTTTTCTTATCATTCTTATCATCAAGCGTCAACGTTTGAAGTGTTCACAGATGCACTCTCGTAACTTAATGCTTGTTACCATCATTTCACTTATTCTTCGCATCAGTTGGTCACTGTGTTTGACGCCAGGTGCGGCAGTCCTTTTATCTTATATTAAAATTTCCTTAATCCTTCTTAAGGTCACCGCCGCCTGA	MCVQWSLRCKNPSFQPEICVTFSVSTFLIILIIKRQRLKCSQMHSRNLMLVTIISLILRISWSLCLTPGAAVLLSYIKISLILLKVTAA	Y	588:857	Mat	Yes	pBAD24 GALQ01018862_4	aggag	ATGATTACTGGGATCCAAATTATTCCCACAGTCGTACGTTTGCTTCGTTTATCGTTGTTTCTTCCTGAGATCATGCTGTCACTTTGGATCGTGCAATCCTTCGTGTGA	MITGIQIIPTVVRLLRLSLFLPEIMLSLWIVQSFV	Y	1506:1613	Coat	Yes	pBAD24 GALQ01018862_5	gaa	ATGACGCTGACTTTGTTGATTATTCGTTCTTTGGCGATCCTTTTAGGTGTTTTGCCCCGTATCGAGCTTTTCCTGCTGCTGACGCTTTTGCTTTACTTGAAGGAGCCATCGGCCCGCAGCCGTATTGTTATGGTTCAAGTCCGTGATTGA	MTLTLLIIRSLAILLGVLPRIELFLLLTLLLYLKEPSARSRIVMVQVRD	Y	1782:1931	Coat	Yes
GALQ01033605	GALQ01033605	2726	pBAD24 GALQ01033605_1	none	GTGAAACTATGTTTCTACCTACCTCACTGTGCTTTTTCCCGTTGCAAGGCGCCTCCGGTTCAGAAATCGGTAAGGCGGCCTTTGTCTATGCAGCGGGGCGTAAGGACGTTAACACGTCCGAgTTCCGCCAAGGCTGCCGGATCGGCAGCCAGACAGGCTATTATGGCGCATATATCGATGCTAGCCAGTTACCTCCCGATGGAGAGTACTACTGGTATGACGATCGTGGTGTGCGCAATAGCTACAACATGCCCGTTTATCTGGGCGCCTCTGGGTATTCCTTCATAG	MKLCFYLPHCAFSRCKAPPVQKSVRRPLSMQRGVRTLTRPSSAKAAGSAARQAIMAHISMLASYLPMESTTGMTIVVCAIATTCPFIWAPLGIPS	Y	45:332	Mat	Yes	pBAD24 GALQ01033605_2	gaa	ATGGTGCGATCGGTAAGTACTACTGGAATAATGCAATCATGGAACCCGCAAAAGCAGCCGTTGCTGCTTGGGCGCATGACCGCNTCTCTGGAAGTATGGGAGGCTTGGGCCAAACTCCGTGGCAAGAGGTACACCGTGATCTTACTCAGGTTGTGCCTCTGCTGCTCCACACTTATGAGTTCTCAGATCCTATGCTCGCCGATGGCGCCATAG	MVRSVSTTGIMQSWNPQKQPLLLGRMTASLEVWEAWAKLRGKRYTVILLRLCLCCSTLMSSQILCSPMAP*	Y	657:869	Mat	Yes
GALQ01034907	GALQ01034907	3630	pBAD24 GALQ01034907_1	none	atggtccggcacactgtatactccgcatctgcgggatacctcccgctgctcctacctatccattatgggtactgtcatgccacactacgtaaacgatcaccgcacaagcggtaccaaggtcgtaactacctacaacccaggccaagagcctcggagcactaccttttatacctcacggttaataggcgtgcttcaagactttaa	MVRHTVYSASAGYLPLLLPIHYGYCHATLRKRSPHKRYQGRNYLQPRPRASEHYLLYLTVNRRASRL	Y	6::209	Mat	No	pBAD24 GALQ01034907_2	aga	ctgctctgtctgtatacggggacgacatcatcgttccttcccgggttattactggtgacgggcgggaccttcccaccctga	MLCLYTGTTSSFLPGLLLVTGGTFPP	Y	2829:2909	Rep	No
GALQ01040378	GALQ01040378	4814	pBAD24 GALQ01040378_1	aggaga	atgtacatctatcataatgaattgatgtgcttcacaaatgcaatcaaactctatcttaagcaggagccccgtgtaggggttcgcacggatgtgcaaaaggcactccgcaggtgggagaaatcctaccagctcaagaaggggtacggttgcgagtgctacgcactttggtgcgcagtacttggcggaacagggcttgccctcagccttcctaatctctggtcctatgaaagtaggctcattgacctggagggtgagcgcaaggaacaagccaaacggctcgtttctgccttgctcgtctcgcttgatgatctctcgtgtgagacgaatttggaaacaaattcgaatcgcctcgtagagttcatccttgcgatggcccgactttgtgaggtagacacgtag	MYIYHNELMCFTNAIKLYLKQEPRVGVRTDVQKALRRWEKSYQLKKGYGCECYALWCAVLGGTGLALSLPNLWSYESRLIDLEGERKEQAKRLVSALLVSLDDLSCETNLETNSNRLVEFILAMARLCEVDT	N	2504:2902	Junction 2	No	pBAD24 GALQ01040378_2	none	ATGTTGCGCTTAACCCGCCCGCGCTCCCTGCGTTTGTGGTTGCGCTGGGTTTGGGGGACACTGTCGATCCCTTTGATCCTGCTTCAGTTAGTCCGCCGCATGATGAGCCTTCTGACATCGTTGACCGTATCATCACGTTCAAAAGGGGGCAATCACGGCAAGGAATCATGTGGGGCTCGCTAA	MLRLTRPRSLRLWLRWVWGTLSIPLILLQLVRRMMSLLTSLTVSSRSKGGNHGKESCGAR	Y	1934:2116	Coat/Junction 2	Yes
GALQ01045758	GALQ01045758	2914	pBAD24 GALQ01045758_1	gga	TTGTTATCGACTACTTTACCCGAGCGGGCGACTTCATCGCCGCTCTATCGGATGAGATGTCGAATGTCGAAGGCTTGCACGGGACAATCACCAAGATCCATGATCTTTGGTGTACTGTCGACGCGCGCTCAGAAATCCAATGGGAGGCGACCAGCAACTCTGGCGACCCTAACACGGATCGCTGGTGGGCTGCTAACCGTTATTACCACTGGACCATGGGTGAGTCATTCGTTCGGTCCGGGATCTTTCGTAGATTCCGCATTCCGAACCCTTGGCCCTACCTTCTCTCACTAA	MLSTTLPERATSSPLYRMRCRMSKACTGQSPRSMIFGVLSTRAQKSNGRRPATLATLTRIAGGLLTVITTGPWVSHSFGPGSFVDSAFRTLGPTFSH	N	234:527	Mat	No
GALQ01054213	GALQ01054213	3987	pBAD24 GALQ01054213_2	agg	gtgaaacgcgttttggcgaccctcggattcctttatggaccgaatggaagccccgcggaacacacgtcgctaatcttgtttcgttttcgacaggttttactgccgatgcgattcaatattatcgatctgttgtctccgcacgttttcacaattgggttcatcctctgtataataggccttgggaaccgttga	MKRVLATLGFLYGPNGSPAEHTSLILFRFRQVLLPMRFNIIDLLSPHVFTIGFILCIIGLGNR	Y	566:757	Mat	No	pBAD24 GALQ01054213_1	agaa	ATGCCTTCTCGAAGCTACGATACCTTGTTGGGGATCGTTTACTTGAGAAGTACGCCGACTATCCTTACGTTCGGTGCTTCGTTCCTCGCGTTAGTAAGATGTCTATCGTGCCTAAATCGGCAACGAAGCGTCGTACTATTGCAAAAGAACGAACGGCACTTATGTGGGCACAGCAGGCGATAA	MPSRSYDTLLGIVYLRSTPTILTFGASFLALVRCLSCLNRQRSVVLLQKNERHLCGHSRR	Y	2767:2949	Rep	No
GALQ01085289	GALQ01085289	4111	pBAD24 GALQ01085289_1	gag	gtgagattatgtcattttacttgtttccaggtactgcggggacttatccgcctaatgacgtttttaggacgatcattagccctgatgaatcattggttttacctacttttccaaatattggtaatatag	MRLCHFTCFQVLRGLIRLMTFLGRSLALMNHWFYLLFQILVI	Y	48:176	Mat	No	pBAD24 GALQ01085289_2	gag	ctgggtcaatcagtagacaatatgctacgattgatcttagctctgctagtgacagtgttaggtgggaatttgttgaagacctctttagtgaagcccccgaatggcagagagcgttaa	MGQSVDNMLRLILALLVTVLGGNLLKTSLVKPPNGRER	Y	3168:3284	Rep	No
GALQ01086817	GALQ01086817	4722	pBAD24 GALQ01086817_1	agg	ttgtgtgcctcgatattaacggccgtcctcatgtttggtcgtttaatggtactattaccaagccgaatcactttgttcctcctacgggagtga	MCASILTAVLMFGRLMVLLPSRITLFLLRE	Y	1780:1872	Junction 1	No
GALQ01088949	GALQ01088949	3425	pBAD24 GALQ01088949_1	gga	atgatgcggaaaacactgacgcttcccagtatgatatgcccgctcgctgcaatatatcattctatatcccgtcgaaccgtctggtttcagacgcagatgtag	MMRKTLTLPSMICPLAAIYHSISRRTVWFQTQM	N	1839:1940	Coat	No
GALQ01091402	GALQ01091402	2802	pBAD24 GALQ01091402_2	aga	TTGGAGATGCATTTGAAGACATTAGTAATAATATTTGGTATGGTACTATGCCATACGATGTTACTAATGTTGTATCTTTTAAACACACTCACACAGCGATGA	MEMHLKTLVIIFGMVLCHTMLLMLYLLNTLTQR	Y	368:469	Mat	No	pBAD24 GALQ01091402_1	aga	ATGGATCAAGGCCTGAGATGGAGATACATACAACTATTGTATCAAAATCGTCAAAATGTACAATGTGTGAACATTGGCGTTTGTGTGAAGAAcTCCATTACAGGAATGCTCTTCTACACAGCCCATCATATTATGATGAAACATGTAGGCTGA	MDQGLRWRYIQLLYQNRQNVQCVNIGVCVKNSITGMLFYTAHHIMMKHVG	Y	2632:2784	Rep	Yes	pBAD24 GALQ01091402_3	agaa	GTGTTCAGGTTTCAAACCCATCACCAGCAAATGCTATGCCACCATTATTTTATGGTGTACGTAGTGATTCGATTCTTAGGGCAACATCTTCACTGA	VFRFQTHHQQMLCHHYFMVYVVIRFLGQHLH*	N	808:903	Coat	Yes	pBAD24 GALQ01091402_4	none	GTGCATATCAGAAATCCTTTGGATATGGTTTACATCATAAGATTAAACCGTATGCACTTCTTTGTACGATGGGTAATAGAGTTACGTTTCCTCTTGAAACATTACTCTTCTCGTCCATTGTTGAAGTTGCTAGAAGTCTCCACTCTATCACCTATCCAGACAGTAATTTTGCTGTATATGGTGATGATATCATTGTCCCAACAGACATTGCTGAAACAGTAG	VHIRNPLDMVYIIRLNRMHFFVRWVIELRFLLKHYSSRPLLKLLEVSTLSPIQTVILLYMVMISLSQQTLLKQ*	N	2068:2289	Rep	Yes
GALT01079322	GALT01079322	4808	pBAD24 GALT01079322_1	none	ttgaaatcgcagtttctgcacggccagttactactggtggtgtacagctgctcgttaagtatcgcggatacatgcagataa	MKSQFLHGQLLLVVYSCSLSIADTCR	N	2264:2344	Coat	No
GALT01093879	GALT01093879	4972	pBAD24 GALT01093879_1	none	atgacgacggtactaatcgtttcgacgattttatgcgtttatccgttgttcccactagggactaatcctcttaccacattGagctttcgcttatag	MTTVLIVSTILCVYPLFPLGTNPLTTLSFRL	Y	2377:2472	Coat	Yes	pBAD24 GALT01093879_2	gaa	ttgatgcgacaaatctatcggccgagtgcagggatggtatctattactataccccccagcctttgtacaacagggattttacacctgaggtcattccagctgtggttaatagtgtag	LMRQIYRPSAGMVSITIPPSLCTTGILHLRSFQLWLIV*	N	3553:3669	Rep	Yes
Hubei1	KX883592	2874	pBAD 24 Hubei 1_1	none	GTGGGGAGAACTAACAGGGACACCGCATTGGATGCGATGTCCTTCCTTCTGGGATCCGTGGCGGTCCTCTCCGGCGTGGCATTTGTCACTGTCGGAGGGGGCGTCGCGGTCGTCTCTTTGTTCTACACTCGTAGGACTAAGGGACGTCACTAG	MGRTNRDTALDAMSFLLGSVAVLSGVAFVTVGGGVAVVSLFYTRRTKGRH	Y	720..872	Coat/Junction 2	No	pBAD24 Hubei1_2	agg	ATGCTGTGGTTATTACTGACATTAAGTTTATTACCTTTCTTAGCCTTGCTGTTTCGTTTTCGTGGGTTGGCCGTCGTATCTATCCTTGCGCCACTTCGCTTACTGATGGCGCCGTGGTTATAA	MLWLLLTLSLLPFLALLFRFRGLAVVSILAPLRLLMAPWL	Y	366:488	Coat	Yes
Hubei10	KX883593	3410	pBAD24 Hubei virus 10 lys laczalpha	agg	TTGGTCACCTCCTTTTTGGAGGGTTTGACTTGGTACACTAACGTTTCTTTGGAACTTCTTATTGTGGCTTTGACTTCATTTATCAACTCCTTCACCTGGTTTGATAACACCCTTTTGATTTTAGACTTACCAGGACCCTTACTGCTGATTTCATCT	LVTSFLEGLTWYTNVSLELLIVALTSFINSFTWFDNTLLILDLPGPLLLISS	Y	1615:1773	Coat/Rep Overlap	Yes
Hubei11	KX883591	3886	pBAD24 Hubei 11_1	agg	ATGACTTCGCGGCCGCGTGCATCCGAATCTCTAACAAGATTCGGATCTATAGCCATACTCGCGCTCGTGGTTCCGGTTGTGATGTTCGTTTTATTCGTGTTTGGAGCTTTGCTCGTGGAGCAGACTCTCAAGCTCGGTCAACGTACCTCCCAATCGGTTTCGGCAACGACGGCATCATCGTTAACTTCGACGAAGCTGCCCCCGCGCTCCCACGCTTTGGATACGACGGGTACATCGCCCGAGTCCTCCGACAACGAA	MTSRPRASESLTRFGSIAILALVVPVVMFVLFVFGALLVEQTLKLGQRTSQSVSATTASSLTSTKLPPRSHALDTTGTSPESSDNE	Y	3252:3512	Rep	No	pBAD24 Hubei11_2	gaa	ATGACACGCCAACGCTGCCGCGGACCATGTTCGATGCACAGTATTGTACAGCGTCTGACGTTCTTCCGTGTCACCATCCTTATTCACCCGGCCTACGCAGGATGGACACCCGGCTCGGTTCGCAGCTACTTTGCTCGTGCGCGTTAA	MTRQRCRGPCSMHSIVQRLTFFRVTILIHPAYAGWTPGSVRSYFARAR	N	3519:3662	Rep	Yes
Hubei12	KX883585	3778	pBAD24 Hubei virus 12 lys laczalpha	agg	ATGTCTACAGGTTTGATTCTTGATCTGTCAACGAATGTCATGTACGGACTTAACTCTCAACTTTTAGGTTTTATTATCTTCACGTCGCCCATCAACATTTCATTTATGAAGGCATTGATTATGACAGCGACGCAGGATATTTTATGTGGCAACCAGGCAACAAATTAT	MSTGLILDLSTNVMYGLNSQLLGFIIFTSPINISFMKALIMTATQDILCGNQATNY	Y	3086:3256	Rep	Yes	pBAD24 Hubei12_2	agaa	ATGGCATCTACGGGGCCCGTGAACAGTGGCCCCATGGTAGTGCTGTCTAAGACCAAAGAAAACATCCTGATTCCGAAGAACATCTTATGTGGTAATATCTTATCCCGTTATATCATCAAAATCCTGTTTCTGATTTATATTATCTTTATGCGTACTATCCCTATTTTACAGCGCCATATGGTCTTCCGTCGTAAGGTACTTATCACGAAGGTCATCTTCAGCTTAATTTGA	MASTGPVNSGPMVVLSKTKENILIPKNILCGNILSRYIIKILFLIYIIFMRTIPILQRHMVFRRKVLITKVIFSLI	Y	86:316	Mat	Yes	pBAD24 Hubei12_3	agg	ATGCGTTTGAAATTGTTTATTCGCCTGTCAATCATGACGATTTTGTTCACAATGCACTACTTACTTATCTACTTGATGCATCGTTTGTAA	MRLKLFIRLSIMTILFTMHYLLIYLMHRL	Y	1949:2038	Rep	Yes
Hubei13	KX883584	4026	PBAD24 Hubei 13_1	agg	TTGGGCATGGATCGGTCGGTCGTTTACGCTATTTTGTTGTTCTTTGCGTTCGCGATCGACAGACTCGTGCCTTTTCTTCCTTTGAAGTGA	MGMDRSVVYAILLFFAFAIDRLVPFLPLK	Y	21:110	5'	No
Hubei14	KX883571	3921	pBAD24 Hubei 14	agga	GTGCCGTCCAGTTTACTGGCGGTACGTATGCCGTGTATCGTACGTCGCAAGGCAGTACGCTCGGCTACAGGCGCGAAGGCTCCTGGGGGGCCGAGCTGA	MPSSLLAVRMPCIVRRKAVRSATGAKAPGGPS	N	280:378	Mat	No
Hubei2	KX883588	3556	pBAD24 Hubei 2_1	gaa	TTGAAGGAAACACATTCTTCACCGTACCCAAGAATGCACTCACTAAACGTGCGTGCGCTAAGGGGCCTTCGATCAACGTGGCTTACCAGCTTGCTGTTGGCCGCGCAATACGAAATCGGTTCTTGGACGTTCTCTCTCTGGATCTGTCTAATGGTCAAGAGCGCCATAATATCATGGCCCGCGAGGGTTCACGATACGGTACTTTTGCCACTTTGGATTCAGAGCGCGCTAGCGATACTCAGTCCTATGCCTTGGTTGCTATACTCCTTAAAGATAGTGGCTTTTGGCAAGACCTACTCAAGTCTCTTCGCGAGAAGAAGACGAAGGTAG	MKETHSSPYPRMHSLNVRALRGLRSTWLTSLLLAAQYEIGSWTFSLWICLMVKSAIISWPARVHDTVLLPLWIQSALAILSPMPWLLYSLKIVAFGKTYSSLFARRRRR	Y	2229:2558	Rep	No
Hubei3	KX883594	3325	pBAD24 Hubei 3_1	gag	GTGGCGACTTCTTCAATGGGGTCTCCGTCCGGCCTGTATATGTTAAAACAGAACCAGAAAACCCACAGCACTGGATCGCTATTGCTAACGGCTTGCGCCGTTTTTGCACTTCTATTGCTAAGCCCGATGATCGTTGGGCTTATGTCAAACGTGCATGGTTTGCAGTTCTTGACTGCATCCCAAAGCAATTTCGCGATCTCCGAGGCCCAGAAAGCCTTGGCGATACGGTCATACACGATGAAGAGACCCGGTGGCGGGTGCGAGAAAGAGACGGACAGTGGCAATGCCTCGGCATTGTCACATGTCCAACCCTCCTCGCTCTCCATCACTGGCCCTCTTGCGTCGTGTACGCAGCTGCCATCTACGGAATTAGTTCAGATGGAG	VATSSMGSPSGLYMLKQNQKTHSTGSLLLTACAVFALLLLSPMIVGLMSNVHGLQFLTASQSNFAISEAQKALAIRSYTMKRPGGGCEKETDSGNASALSHVQPSSLSITGPLASCTQLPSTELVQME	Y	2859:3245	Rep	No
Hubei4	KX883595	3591	pBAD24 Hubei 4_1	none	GTGAGAGCTCTCGCTGCCTTCATTGTGTTTTGCGCTTTCGCGTTTGGCACAGTGAACGTCGTCATGCCCTACGTAAAG	VRALAAFIVFCAFAFGTVNVVMPYVK	Y	1737:1817	Junction 2	No	pBAD24 Hubei4_2	gaa	ATGCCCATTGAGGAATCGCAGTGCACGGTAATGACCCTTTACGTAATTACCCGTATGCCCATCAGCAGCTTTGCGAGTTACCGTTTTGTAGTGCTTACTCCTACGAAACGCCGTCGTTTCCTGCGTGTCCGCTCAGTGAAAGTAGTGGTGAATACGACCTCTACCGATGCAACATCTCACTTGTCCACATCATTGTCTCATTGGGCCATTTTACCTATGTATTACACAAGTTGA	MPIEESQCTVMTLYVITRMPISSFASYRFVVLTPTKRRRFLRVRSVKVVVNTTSTDATSHLSTSLSHWAILPMYYTS	Y	2925:3158	Rep	Yes
Hubei5	KX883587	3845	pBAD24 Hubei 5_1	gag	ATGCGCCGGCCATCAGTTTCAACTGATGGAGGACTGCTGGTTCTTGTAATCAGTGTGTTCTCAACCCTAGTGCTGGCTTTAGCCGTACTAGTAGTGGTATACATAAGTATACCACTCCTCGCATCAACGGAGTACCGAAATGCAAGACCGACAAGCGAGTCGTTCACGTACCTTGAAAGACGTGAACGTCAAGCTGCCCGAGGATTTCTCTATACACCTTCGCGACCTTCaCGAGAGGATGACCCCGTCCAAAAAGACGAGTTACCT	MRRPSVSTDGGLLVLVISVFSTLVLALAVLVVVYISIPLLASTEYRNARPTSESFTYLERRERQAARGFLYTPSRPSREDDPVQKDELP	Y	2043:2312	Junction 2/Rep	Yes	pBAD24 Hubei5_2	agg	ATGTTCCTTGTCAATTTTACGGTAATGAAATGTTCACCCCAATGGGGCATGGTAAGTCGTAGTAATTGGCGTGCGTGCTCTTCCATGCGTTCCCGTGAATTGCCGCGCATTAGTGCCGCCTTCTTGGTGTCTTTGGTGTTCATGGGAACTACCCTTTTATCTCCGCGTTACTAA	MFLVNFTVMKCSPQWGMVSRSNWRACSSMRSRELPRISAAFLVSLVFMGTTLLSPRY	Y	3041:3214	Rep	Yes
Hubei6	KX883527	3572	pBAD24 Hubei 6_1	agg	GTGATTTTGACGTTATGGAAcTCCTCAGTTCTGGCTCATTTTCAGGCGGTGCAAGTGTTTTTACACGTGCTGGCTCAAAAAGTAATCCAGTTGAGAAATTCGCTGCAAGCACAGCTTGCGGTAACCAATTTGTGGCCGATCTTACACGTAAAGTGTTTAGTATCGACTGCTATATTGGTCCACCCCTTAACGTCATTTTTACTGTACCAAAAAATGATCAAATCGATCGTGCTGCTGCGAAAGAGTACGCTTGGAACATGTTCTGGCAGAAATCTGCCGGGACAA	VILTLWNSSVLAHFQAVQVFLHVLAQKVIQLRNSLQAQLAVTNLWPILHVKCLVSTAILVHPLTSFLLYQKMIKSIVLLRKSTLGTCSGRNLPGQ	N	2159:2446	Rep	Yes	pBAD24 Hubei6_2	gaa	ATGGCGATTATCAACAATCATATTCGCATTATCCTGTGTCTTTCCTTGGCATTAGTGACACTTTCAACAGGCTGTTCAATGGAGATTACGACTAATAATAGTCGTCAGTTGAGTGAACCGACTAGTACAAAAAAAGAGTTGATTCTTGAGCAAAACATCTCAGCCCCCGCGTCTTACCGTAACACTCCCACTCAGATTCATAAACAGTTGCTTGTGGACCCGATTTGGCCATTGCGTTCCTGTAGCCAACCAATTCGTGAGACGGGCATCCTGAATGGAGACTGTGCGACTTAA	MAIINNHIRIILCLSLALVTLSTGCSMEITTNNSRQLSEPTSTKKELILEQNISAPASYRNTPTQIHKQLLVDPIWPLRSCSQPIRETGILNGDCAT	N	1802:2095	Coat/Rep Overlap	Yes
Hubei7	KX883589	3860	pBAD24 Hubei 7_1	aggagaa	ATGTCGAAAGCCTTTATAAACTGGCTAACGGTATCCGGTTGCTGGCTCATCGCTACGGTAATTATCGTAGTTGTGATTCTAGCTTCCGGGACAGTTGGACAGCTCTTGTTCTCAGGATACCAGAGCCACTTCGGCTCCGGGTTCCAAAGGACGCAGGCGACGCCGGACTCATCAGTAATTTTGATGAAGCCGTCCCGACAAGAGCACGATACGGTATCGAAGGATACTATTATCGAGGACTTGTCGGAG	MSKAFINWLTVSGCWLIATVIIVVVILASGTVGQLLFSGYQSHFGSGFQRTQATPDSSVILMKPSRQEHDTVSKDTIIEDLSE	Y	3354:3605	Rep	No
Hubei8	KX883590	4044	pBAD24 Hubei 8_1	agg	GTGATCTCCAAGCCATTTATAAACTGGCTAATAGTGTCCGGAATCTTGCTCATCGCCGCAATTCTCATTACGGTTGTGACGCTCGGTTCCTTCGCTGTTGGTCAGGTCTTGTTCACAGGGTACCAAAGCCACTTCGGCTCAAAGTATCTCGTGAGCTCGGGGATGCAGGTTTCTGCGTCAACTTCGACGAAGCAACCCCATCACTTGCCGGAGACGGATTCGAAGGATTCCGAACCTGGGCAAGACTTGAACGCGCAG	VISKPFINWLIVSGILLIAAILITVVTLGSFAVGQVLFTGYQSHFGSKYLVSSGMQVSASTSTKQPHHLPETDSKDSEPGQDLNAQ	Y	3488:3748	Rep	No
Hubei9	KX883575	3647	pBAD24 Hubei 9_1	agga	TTGTGCATACACTGCGCAACTCGGATTACTGTAGTGGGCTTTTCTCGGATAGCATCGCTGATCTTAAACGTCAGCGTCATTGCGTTTGGTCTGCACGTTACCAAGCCTGGAGTTTTAGGCGCGCGTCATTCAGACCGGACAAGGTGCACGCCGAAGCGAAGTGGCTTTATGCCACTGCGTTACGAGGTGCTTCCGAGTTCGACCTGG	LCIHCATRITVVGFSRIASLILNVSVIAFGLHVTKPGVLGARHSDRTRCTPKRSGFMPLRYEVLPSSTW	Y	3348:3557	Rep	No
MB	KF510034	3925	pBAD24 MB_1	none	GTGATGGAGTGCTTAGGGAAGATTACTGCCCGGACTCAATCTTCTTTCTGCGGCAAGTACTTTACGCCGCCAAGAAGCCTAAGTTCGATTGTAAGGAGTCTGCCACATATGCAGCATTCTCGCGATACCAGGCAGTTGAAGCATCATTACGACCAGCAACCCTTGATTGGGCCACTGGTAACTTTGATGGTGATCGGGTCCGTGATCTTGATCTCTATGATCATGGTCTCCGCACTGGTCAGGCCGAGCTCTTCTCTGAGCTCGGAATTTCTGGCCACTTCGCTGATACAGTCCACAAAGTCGCGGACTGCGTCAGCTCGTCACTCGGATGGTTTGACCCATTCGAGTGGCGCCCCAAGCATGGACCAGGAGCAGTTGCTGACCGACTACCCGTAA	MMECLGKITARTQSSFCGKYFTPPRSLSSIVRSLPHMQHSRDTRQLKHHYDQQPLIGPLVTLMVIGSVILISMIMVSALVRPSSSLSSEFLATSLIQSTKSRTASARHSDGLTHSSGAPSMDQEQLLTDYP	Y	2244:2639	Rep	Yes
NFYX01005238	NFYX01005238	3090
NFZC01006895	NFZC01006895	3556	pBAD24 NFZC01006895_1	none	ttggtaacaggttcacgacagtcaacaaggatgccttcaaacatcggggcatttgcgttgagccggggggtaacctctggtgtcagcttggtatcgggcgtcatatga	MVTGSRQSTRMPSNIGAFALSRGVTSGVSLVSGVI	N	2420:2527	Rep	No
NFZD01002141	NFZD01002141	2823
Sanxia1	KX883570	3896	pBAD24 Sanxia ORF #4	aga	atggttcaacgtagtttacctattcacgttcttaggacgaatcctatagaacgtaaacctattcttcgtaagaagcgtaggcgcaacaaaatcaaaaaggcgatcctattgcttagtatgatctgtattaaagtacagttaacgttttcaatgccccctttcggggtaagtctatccgtcgaagcaccacgtttaggtaacgtgcgtgtcgaggatggtaattga	MVQRSLPIHVLRTNPIERKPILRKKRRRNKIKKAILLLSMICIKVQLTFSMPPFGVSLSVEAPRLGNVRVEDGN	Y	1002:1226	Mat/Junction 1	No	pBAD24 Sanxia 1_1	gaa	GTGCTCTTGTGGGCACGTGTAGGGTCGATCAGAAACCTTTTGCTGGTTTCTTTAAAGCTTATCCTGCGTCGTCTGAAAGGATTACGCATGTGGATGAGTGGAAATTATCTGAGGTCATGTTTGTCCCTAAGGACTCACGTGGACCACGGGTGA	MLLWARVGSIRNLLLVSLKLILRRLKGLRMWMSGNYLRSCLSLRTHVDHG	N	2312:2464	Rep	No
Shahe1	KX883557	4020	pBAD24 Shahe 1_1	agg	CTGGACGGGGTGGCGAATTCTCGCGGCCCTTACACTACGGTGTTCCTGCTTCAATACGTTACAGGCTCCATTCTTGGTAGAATGGTCTATCAACTGAGAGCTCCGGTATCTAGGTATCGAGTTTACTCGATATCAGGGAGTTTAGCATGGCTT	LDGVANSRGPYTTVFLLQYVTGSILGRMVYQLRAPVSRYRVYSISGSLAWL	N	35:190	5'	No	pBAD24 Shahe 1_2	gag	TTGGGAGGTGTGGCAACGACGCTTCGAATATACTTAGGATCATGCTCTTCAACGTTGTCACGTTTCAATGTGGCAGCCGTTTCAGTAGTGTTCCTAAGAATAACTCGGTGCGACGCCCGATTAACATCGAACCGCTGTGCAATA	LGGVATTLRIYLGSCSSTLSRFNVAAVSVVFLRITRCDARLTSNRCAI	Y	2753:2899	Rep	No	pBAD24 Shahe1_3	none	ATGGACCTTAAACTTAGTAACTTTATCCTTGCTGGGCTGGTTTATTATTTATTGTATAACGTAATGAATCAGGGCTTTATTGCATAA	MDLKLSNFILAGLVYYLLYNVMNQGFIA	Y	2066:2152	Junction 2	Yes	pBAD24 Shahe1_4	aga	ATGCGTTTTAGCCAGCTTTTGGACGTGAATCTGACTCAACGTGCGCTTTGCCTGGAGATGATTAGTTTGAGTTTAACCACTCGTCATCCAACATGGTTCGTTGTGCTTAACCAATCCGACTTAGGCTCAATCCCGCGCCGTCCTTCGTCTACACTTCCGAGTGGACGTGTTGCTGAGGCCACGTCTATGATCATCCTTGCGATTTCTGGCGTTTCAACGAGCTATGGTCCGTTGTTGATTACCACCGCATTGTCTTGTACCACCCGTAGCCGTTTGTTTCGTACTCAAGTCCTTGGGAACTGA	MRFSQLLDVNLTQRALCLEMISLSLTTRHPTWFVVLNQSDLGSIPRRPSSTLPSGRVAEATSMIILAISGVSTSYGPLLITTALSCTTRSRLFRTQVLGN	N	3197:3499	Rep	Yes
Shahe2	KX883561	3563	pBAD24 Shahe 2	gaa	GTGTCAATTACACGCAGTTTCTCGTCGAGATTCGTTCAACGTCCGCTATGTTATTCTCTGCCGTGTTGTTACTGCTACGTCTTGCTAAAGCTGTTAAACGAGGAGACTTCTATAATATTCAGCAAATCTTTCAACAGATTGCAGAAACTTATCTGA	MSITRSFSSRFVQRPLCYSLPCCYCYVLLKLLNEETSIIFSKSFNRLQKLI	N	528:683	Mat	No	pBAD24 Shahe 2_2	none	ATGTCTATTAACACATACGATATCCTTTTATTAGTCTCCTTATTCCTGGGGGTGTTTTTGCTGAAGCGTTCATAA	MSINTYDILLLVSLFLGVFLLKRS	Y	1802:1876	Coat/Junction 2	Yes	pBAD Shahe 2_3	gga	ATGAAGGCACTTCGTCGCGGCGTAATGCTTCGCTTGATTTCCGTTGCATTGGCCATTGTTTTTTTATACCGCTAA	MKALRRGVMLRLISVALAIVFLYR	Y	2628:2699	Rep	Yes
Shahe3	KX883558	3602	pBAD24 Shahe 3_1	ggag	ATGTTATTACAACATGGCAAGCTAAGCCTCGAGTGGTTAAGACACCGTTGTCGTCAGACTACGGTGCATTTCTCTATCTTCGGACAGAGTCTTCGGGCGCTTCCCCGTTCGATACCAAGCGGTACGAAT	MLLQHGKLSLEWLRHRCRQTTVHFSIFGQSLRALPRSIPSGTN	N	3265:3393	Rep	No
Wenling1	KX883606	3984	pBAD24 Wenling virus 1 lys	gaga	GTGATTTACCGTTTCGCAGTTGTCTCGCTTACCTCTATGTTATTCCTGACCCAGCTTATGAGCATGGCTCAGGCACAGTAA	MIYRFAVVSLTSMLFLTQLMSMAQAQ	Y	1727:1807	Coat/Junction 2	Yes	pBAD24 Wenling1_2	none	ATGGCTGGACGCGGAACCATCAGTTCTTCTTTTCGCGCCGGATTGTCCGCCCACGTCGTGTGCTCAATCCTTTTGTGTAGCCTTCCATTACGCAAGCGCCGCACGATCATGTTAAATATCTTTTTCTTGACTCGTGTCTCGTACCGTCAATCGTGTTTATTGTGTCGTAAATTGACGACCGATCCGGGGTAA	MAGRGTISSSFRAGLSAHVVCSILLCSLPLRKRRTIMLNIFFLTRVSYRQSCLLCRKLTTDPG	N	2590:2781	Rep	Yes
Wenling2	KX883597	4159	pBAD24 Wenling virus 2 lys	aggaga	ATGAATAGCTTTGAAGACTTTTTGTCCTTACTTTTAGTAATTATCCAGCATCTGTTGTCCGTTGTTCCTTCATTGTAA	MNSFEDFLSLLLVIIQHLLSVVPSL	N	2051:2128	Junction 2	Yes
Wenling3	KX883598	4006	pBAD24 Wenling 3_1	none	GTGATAAGACTACTCCATATTATAAATTCATGGATCTTCCTTACTCTGTTTCAGCTAGTGCTCGCCCTTACGCTTACGCGGCTATCTCTTCAAACCCCCGCTGGATCGATTTACTCGAAAACAGCGGGCGCCGTACTCGGTTACCCAAGTATGACGCGCCTCAGTATCAAAAGGAGC	VIRLLHIINSWIFLTLFQLVLALTLTRLSLQTPAGSIYSKTAGAVLGYPSMTRLSIKRS	Y	2531:2707	Rep	No	pBAD Wenling3_2	gaga	ATGATTATCCCAACCACTTTGCGTGGATACATCACGGTCGCCAACTTGATCGTTGTACTGCCGCTGCACCTGGTTCCCGAGTGA	MIIPTTLRGYITVANLIVVLPLHLVPE	Y	1072:1155	Mat	Yes	pBAD24 Wenling3_3	none	ATGCTGAGCACCGCTTTCGTGACGACAGCGTTATCTATTTTAGCTCGTCCTACGCTGATCTATTTGCGTATCTGGCTGTCTTAA	MLSTAFVTTALSILARPTLIYLRIWLS	Y	1619:1702	Coat	Yes
Wenling4	KX883608	3935	pBAD24 Wenling 4_1	ggagaa	ATGAACTCTGTGAAAACCTTGCTCGTTTTCATCTCAACGAAGCTGAGTCCAATTATATTGGAGTCAGTGCCGAAGAAGATGAAACCATACGTAAAATCCGCTCTTATATTAATAATAGCGATTTTGACCGTTTGGTTAACTTTGAATGGAAACCCATTAGCGGAGGACCACTCTACTGTTACCATGTATCTCAATGCT	MNSVKTLLVFISTKLSPIILESVPKKMKPYVKSALILIIAILTVWLTLNGNPLAEDHSTVTMYLNA	Y	2091:2291	Rep	No
Wenzhou1	KX883612	3633	pBAD24 Wenzhou 1_2	gaa	ATGCGCTACTTGTCATCAGACAAGTCTGCGAGTATTACTACAAGTGTAGTTTTACATTCGACGACGAGCAACTTTCAGTTGCGGAAAACAATTACGTTTCTTCCGAGGCCAATATGGCTAACGAAGACGACATCGATTGGCAGTTTGTGGACGAGTGTCGCAAGAATTTTCTTACGAACTATCGCCCACTGGACTCTGCAACCATCACTGATGTGTTGCAAACTACTCGCCCTCGATTTGGCCCTGGTAGTTTTGTGCCACCTGACGTTCCTTATGGTTCGTCGGGAGTGGCTCCAGGTGCCTTTAAACTGA	MRYLSSDKSASITTSVVLHSTTSNFQLRKTITFLPRPIWLTKTTSIGSLWTSVARIFLRTIAHWTLQPSLMCCKLLALDLALVVLCHLTFLMVRREWLQVPLN	N	1917:2228	Rep	No	pBAD24 Wenzhou 1_1	gga	atgggccaaaggcccattcgcccgtcctacatcttcggtatgataagcttgccagcgggctcttgccctctggtgataagcttgatcaattcagtgatctaccagtactcttacgtgcgactgaagctattgctcagttag	MGQRPIRPSYIFGMISLPAGSCPLVISLINSVIYQYSYVRLKLLLS	Y	150:290	Mat	Yes	pBAD24 Wenzhou 1_3	none	TTGAGCGTCACTGTCGTGAGCTCGTTAAAGCTGGCTTATTCTCGACGGCGGAATATCTCTATTCCCTTATCGAGAAAGACCTTGGTCGTACGTTACCGTACGTCTATGGCGATGATGTACCCTACTTGGGTCGCTATACCAGCGATCCTCGGGACGTACATTATCAGAAACCGCCGCAGGTAG	MSVTVVSSLKLAYSRRRNISIPLSRKTLVVRYRTSMAMMYPTWVAIPAILGTYIIRNRRR	Y	3078:3260	Rep	No
Wenzhou2	KX883611	3853	pBAD24 Wenzhou 2_1	agg	TTGTTAATAGCCTGTCGGCGTTTCTTGGTGTCACCGCTAACCAGGATAAGATTCTTGCGCTTGAATCTTAAGCGCCTTATCCCTCTTGCGGTTCTCTCGGGTATTGCTATGCTAGTCGTCGCTTGCACACAAAGTGTGAATGACGACCGTGTTTGCATAGGCCAGAAGCATGCTTGTGACGAGAGTAAAACCTCTCTTAACAAAAATGCTAACGGCAACCAGGACGACACCGAGTTATCGGTCAATCCAGGTTCA	LLIACRRFLVSPLTRIRFLRLNLKRLIPLAVLSGIAMLVVACTQSVNDDRVCIGQKHACDESKTSLNKNANGNQDDTELSVNPGS	N	1691:1948	Coat/Junction 2	No
Wenzhou3	KX883622	3965	pBAD24 Wenzhou virus 3 A2	agga	ATGGAAGATGAATTGTCAGTGGTCAACCAATACTATGTCAATCATTCAACGTTAGTAACGGAGGAATTTTTCCGCTCAGTCGTCGACGGGTATCATAACCCGACGACACCGAAGGTCTCTTATCAAAAGTTCGACAAGTATGGTATCCGCCCACATTCCTTTTGGTACAGCCTGCCCGATCTTGAGCCCTCAGGTGTTATGTCATATTATATTATCGACCAGCGCGTAGGTGATGTTATCTATAAACACCACATTATCCATGAGAACTTCAATTCCAAGATTCCCGATCGTAAAGCAGCGATTAATAAGCTGAATCAACAAAAGTTCCAACATTACCAAACCAAGTGGGGATCGGAAGCAGCGGAAATGAAGCAAAACCTGACGATTCTTAAAGATATG…	MEDELSVVNQYYVNHSTLVTEEFFRSVVDGYHNPTTPKVSYQKFDKYGIRPHSFWYSLPDLEPSGVMSYYIIDQRVGDVIYKHHIIHENFNSKIPDRKAAINKLNQQKFQHYQTKWGSEAAEMKQNLTILKDMLTLCIDAYKAFTRGNISKAARLLKVSSATIASPYLFYQFGIKPIFYLIGDIFIDLQKDIVKQSLHLHSARSRVWTESSYAKDYHLWGPDQKRIHVRISSTRQDIIGFNSDSLREPVDIVDLSSVINYLNPVRIAWELVPYSFIVDYFVGVSDFLGSYNQDYIVKEIYNSEFAGRRVGSSYCTVISQDDGQSVQPVLSDLPERTYFTRTPTSHPPISELRFNIDLNTSQLLATVAVLLQKIASSKLIK	N	55:1197	A2	Yes	pBAD24 Wenzhou virus 3 lys laczalpha	gga	TTGACCTTCAAAAGGATATTGTTAAACAATCCTTACATCTACACTCAGCGCGTTCGCGCGTATGGACTGAATCTTCTTATGCTAAAGACTACCATTTATGGGGTCCTGATCAGAAGCGGATTCATGTACGTATATCATCCACCAGGCAGGACATTATTGGTTTCAATAGTGATTCATTACGAGAGCCTGTCGACATTGTCGATCTCTCTTCTG	LTFKRILLNNPYIYTQRVRAYGLNLLMLKTTIYGVLIRSGFMYVYHPPGRTLLVSIVIHYESLSTLSISLL	Y	611:826	Mat	No	pBAD24 Wenzhou 3_2	none	ATGGTGATCATCACACTTCGTCACCTTAAATACTTGATTCGTAATCTGATCAATATGGCGTTTGCGTTGACTCCCTTTGGCATCCTTTACCAGATCTAA	MVIITLRHLKYLIRNLINMAFALTPFGILYQI	Y	140:238	A2	Yes
Wenzhou4	KX883621	4001	pBAD24 Wenzhou 4_1	aga	ATGAGATGGTCTCGAGTATGGGTAACGGGTTCACTTTTGAACTCGAGTCCCTCATTTTTTATGCTCTTGCGAAAGCAAGCGCAGAGAGAGTGGGAGTTCATCCAACTGAGATTAAAAAGAGTATTACTGTGTTCGGTGACGATATTATCGTCCCTAGCCGTGTTGCTCCTATAT	MRWSRVWVTGSLLNSSPSFFMLLRKQAQREWEFIQLRLKRVLLCSVTILSSLAVLLLY	Y	3539:3715	Rep	No
Wenzhou5	KX883623	3773	pBAD24 Wenzhou virus 5 lys	aggag	ATGGACTATTTATCGCTTCAGGATTTACTGTACGCAACGTCTGACATCATTATCAAAGTGTTCCTGTTTATTACCGAATACATTCTGATT	MDYLSLQDLLYATSDIIIKVFLFITEYILI	N	2376:2468	Junction 2	Yes	pBAD24 Wenzhou5_2	gag	ATGCATTGGCGAAAGCCTCTGCGGAGAAGGTTGGAGTTCATCCTACTGAGATTAAGCGGAGCATTTCGGTTTTTGGTGACGATATCATCGTTCCAAAGGCCATTGCTTCAACTCTGA	MHWRKPLRRRLEFILLRLSGAFRFLVTISSFQRPLLQL	N	3616:3732	Rep	Yes
Wenzhou6	KX883620	4124	pBAD24 Wenzhou virus 6 lys	aggaga	ATGGATTACTTGGAATTAATGTCTCAGGTATTGATCGTGGTGTTCGAATATGCTCTTGCATATCTGGACACATTATATTTGTTT	MDYLELMSQVLIVVFEYALAYLDTLYLF	N	2009:2095	Junction 2	Yes	pBAD24 Wenzhou6_2	none	ATGCTTGGAAACAAATGCTTTTGGCTTTCGGGAATAATGAACCTATGCCTGATTATCAATCTGCCGTCAATGACGCTTTTGCTAATCAGGATTCTGCCGACGTTGAGCTACTTGTAG	MLGNKCFWLSGIMNLCLIINLPSMTLLLIRILPTLSYL	Y	672:788	Mat	Yes
Wenzhou7	KX883616	3677	pBAD24 Wenzhou 7_1	aggaga	ATGGATACGAAGTATAATATTACTAATGTTGTCAGGAATTCTATTTCGACTCTAATGTCGAGATTAGATCCTGGCTCCAAAATTTATATTATATTAGTAACCATTATGAATACGAAGTATAATATTAAGATTTATATTATATTAGTACTCTTTCTTATCTCTCTTATACTTGGTAGTAGCATTCTAGCAGATATTCTGTTAGAACAGCTTTTGCAAGCTGACGGTGTAGTTCGCCTTTTACCTCTCAAGGAGGTAATA	MDTKYNITNVVRNSISTLMSRLDPGSKIYIILVTIMNTKYNIKIYIILVLFLISLILGSSILADILLEQLLQADGVVRLLPLKEVI	Y	31:291	5'	No
244	244	244	168		168			168	168	168	89		89			89	89	89	25		25			25	25	25	10		10	10		10	10	10	1					1
Note: Genomes without accession number were sourced from Dataset S1 from Krishnamurthy et. al. (2016) https://doi.org/10.1371/journal.pbio.1002409.s001

## Sheet: Functional Sgls
Number	Virus Name	genome length	TMD	RBS?	Plasmid Name	CDS DNA	AA Sequence (no stop included)	Size bp	Codon Size	Relative Location
1	EMS016	912	Y	y	pBAD24 EMS016_1	ATGATTAAAATGGGGATCTCATATAATATGATCATCCTTCGCTGTTACGCAAATTTCTGTTCCTATTCCATTAGCCTTAAATTGCGCCTGTTATGGAGCAAGAACAAGGAACATCGCTCAAGTTTTCGCCGCTAA	MIKMGISYNMIILRCYANFCSYSISLKLRLLWSKNKEHRSSFRR	135	45	Rep
2	ESE011	1598	Y	n	pBAD24 ESE011	ATGAGCCATGAAACCGTCCTTTGGATCATGCTGCTGGTTCTGGTAATTTCGCTTGTCCGTCGCTAA	MSHETVLWIMLLVLVISLVRR	66	22	Junction 2
3	ESE027	1851	Y	y	pBAD24 ESE027_1	ATGGACAAAAACTCATCGACTTCTCGTACTCGTTGTGTCATTCTGGTGTACGGTGTCATCCGTCTGCTTGTATTGTTGATCGCTGTCCTGATTTTTGTCTACCACCCTGATGGAACCATTTTCTGGGATGCGTTTCAGCGCATTTTTGCCATGCTTTGA	MDKNSSTSRTRCVILVYGVIRLLVLLIAVLIFVYHPDGTIFWDAFQRIFAML	159	53	Rep
4	ESE001	1862	Y	y	pBAD24 ESE001_1	ATGAAAAGCGTTAATGGCTTTTATCTGCTTATTGGTATCAACACGATGATTCTGTACTTAATTTTAATTTTTGGGATCACCCTTCTGTGGCAGGATTCGCGCAATCTGAATTGTCAGACCATCGTGCCCTTGTTAGAGGAGAAGACTAAACGCTATCCGACATCTAGTGATTGGACGGAACCCTATCTGATGTATGCGTCGAACACTCGCATTTGA	MKSVNGFYLLIGINTMILYLILIFGITLLWQDSRNLNCQTIVPLLEEKTKRYPTSSDWTEPYLMYASNTRI	216	72	Junction 2
5	EMS003	2391	Y	n	pBAD24 EMS003_2 lacZalpha	ATGATAATTCATATAAAGTTACAAAATTCGATAATCATAATTGTTCAACTGACCTTAATCATTACAATCATTCAATCGTTATGTTTACGCCCGAAACTTTACGGGACCGGCAGAAGTCTGGGTATGAACGTGGGCTACCTGTTGTTGTTCAAGTTG	MIIHIKLQNSIIIIVQLTLIITIIQSLCLRPKLYGTGRSLGMNVGYLLLFKL	156	52	Rep
6	EMM000	2478	Y	y	pBAD24 EMM000_2	ATGCTGACTGAGTTGAACCTTTCATTGATGGTAGTGTTCGTCAAGGTCGTGGTAGTGATCTCTTTGATGGGTAAGACGTAA	MLTELNLSLMVVFVKVVVVISLMGKT	81	27	Rep
7	GALQ01091402	2802	N	n	pBAD24 GALQ010911402_4	GTGCATATCAGAAATCCTTTGGATATGGTTTACATCATAAGATTAAACCGTATGCACTTCTTTGTACGATGGGTAATAGAGTTACGTTTCCTCTTGAAACATTACTCTTCTCGTCCATTGTTGAAGTTGCTAGAAGTCTCCACTCTATCACCTATCCAGACAGTAATTTTGCTGTATATGGTGATGATATCATTGTCCCAACAGACATTGCTGAAACAGTAG	VHIRNPLDMVYIIRLNRMHFFVRWVIELRFLLKHYSSRPLLKLLEVSTLSPIQTVILLYMVMISLSQQTLLKQ*	222	74	Rep
8	Beihai8	3246	Y	y	pBAD24 Beihai 8	ATGACGCTTTCTAAATTGATCCGCAATTCAGGAACCTTGCTTGGGCTGGGCACTTTGATCATTGGTATTCAGGCGTTATCAGCGTTCGTCGTGATCCAATTTTATCTGGAAGTAACACAAGAACTTCAATCATCGGGGGAGCAGTTGATGGCATTTAGCCATCAACTGTTTCGTTGTACTAAACTTATTGATTTTGTGAGTGTTCAAGGAATGGATCTTGCACAG	MTLSKLIRNSGTLLGLGTLIIGIQALSAFVVIQFYLEVTQELQSSGEQLMAFSHQLFRCTKLIDFVSVQGMDLAQ	225	75	Rep
9	Beihai35	3320	Y	y	pBAD24 Beihai 35_2	ATGATTTTATACGACCAGCCCACAGAGTGGTGGCAATACTTAGCCGAAATCACCTTGTCCTGGATTCTGGCAATCGCGAGCGCCATGATGCAGGTGGTTCCCTTGTAA	MILYDQPTEWWQYLAEITLSWILAIASAMMQVVPL	108	36	Rep
10	ESE000_1	3426	Y	y	pBAD24 ESE000_1	atgagtcacacatctattcggcctttaatcggctttctcgctggagtgctagtaatgctattggtatcaataatagcttacgttatattaaaggactggctgtatttcgaccagtcccttatgatggcgcagatgacgaaggattcaaaatcccaagtcacctgcttacctgtcgaagaaaagatccaaacggatccatcttctacaatgcgctccggcgaaaacctGgagtaa	MSHTSIRPLIGFLAGVLVMLLVSIIAYVILKDWLYFDQSLMMAQMTKDSKSQVTCLPVEEKIQTDPSSTMRSGENLE*	234	78	Rep
11	Beihai34	3430	Y	y	pBAD24 Beihai 34 lysis gene	ATGAGACAGATAAGTTTTCTGTATGTAATGGTCTTCTTGCTTGGAATCGCCGTAATTATGGTGATTTCCGAGTCAAAGACTTATACTCTTTTAAAACAATCGAGTACATCATTAGATCCATCAAAAAACCTTTTCGATTCGCCGGCCCGGTTCATATCGGGAACGGATGCATACACATTTCTCAGCAGGAATGCTTTGAATATGATATGCACGGTCGAAAAGATCAATTTGGGGTCTCAACGTGTTACGCTGCAGTGCCATGCTTCAGAGAGAAAGATGTACGTAAAATCACATCTAACTCCC	MRQISFLYVMVFLLGIAVIMVISESKTYTLLKQSSTSLDPSKNLFDSPARFISGTDAYTFLSRNALNMICTVEKINLGSQRVTLQCHASERKMYVKSHLTP	303	101	Rep
12	Beihai13	3467	Y	y	pBAD24 Beihai 13_3	ATGATTTACTTCCATATTAACCTGCCTGAATTGTATTTGTTGGAAGCAGGTCCACAATTGCGTATGGTGATGCTGCTGCCATTAGTGATTAGTCATATCAATGTCATGTGCGGGAACCCACATTCATCAACCTTATTTTTGATTTTGATCTGGAAAATTTATATGACACGCCCGTTGAAGTTCTGA	MIYFHINLPELYLLEAGPQLRMVMLLPLVISHINVMCGNPHSSTLFLILIWKIYMTRPLKF	186	62	Mat
13	AVE017	3483	N	n	pBAD24 AVE017 short lacZalpha	ATGGCGAAGCCGTCAAACCGTCGTCGGAGCTTACGTGAGGAAAACCCTTGTCGTGCCGAGCGTGTGCCGAAACGCACCGTCGTATTCGCTGTGTCAGCAATCTGTTTAAGTAAATACATCAACCAGTACCTTGCGAACCTGCTGGATTTACTTATCCAATGCCTTCAGTCACTTATACGCCTGCTGACT	MAKPSNRRRSLREENPCRAERVPKRTVVFAVSAICLSKYINQYLANLLDLLIQCLQSLIRLLT	189	63	Junction 2/Rep
14	ESE018	3502	Y	y	pBAD24 ESE018_1	ttgtcgactgtacggtttccggtaatgtttagggggcaacctctctctgtgtcaggacacttctcgtggaggtacgtatggattatcgtcgtgctctttctgacgctctcgacttcgatctgcgccgtggagtacctagctttcctggaattgaagcatctcaatctgacgatgctcagtatccaggttgctcagtacgacactttgccgctgtcgccctcggacgctccatctggaagaaattccaagatgaaa	LSTVRFPVMFRGQPLSVSGHFSWRYVWIIVVLFLTLSTSICAVEYLAFLELKHLNLTMLSIQVAQYDTLPLSPSDAPSGRNSKMK	255	85	Junction 2/Rep
15	Beihai9	3555	N	y	pBAD24 Beihai virus 9_1 lys laczalpha	ATGATTAAGGTTTACCAACTTGTGTTATTTGCGGTCTTGATGACAGCCTGCACGATGGGCTTGAATACAGAACGTATCCCCGCGTCATTACTGTTTTCCAGTTCGCCTCTTGGAGAATCGGTCAAAGATGGGTGCCTGGGTATCCAGTTAACCCGTCAC	MIKVYQLVLFAVLMTACTMGLNTERIPASLLFSSSPLGESVKDGCLGIQLTRH	159	53	Rep
16	Beihai9	3555	Y	y	pBAD24 Beihai9_2	atgaagttcaaagggaaggtgaaaggtctttcttcgaccttgatagtaaagtcactgaggtatctcttccgtcgaaagacttacgagatcttcgggccatcgcggcccgaatcatacctcttagcattcctacttggaatgatcttgactttaggcatggccctggcgctgtctccgatgtgtctataa	MKFKGKVKGLSSTLIVKSLRYLFRRKTYEIFGPSRPESYLLAFLLGMILTLGMALALSPMCL*	189	63	Rep
17	Changjiang3	3599	Y	n	pBAD24 Changjiang virus 3 lys laczalpha	ATGGGATTATTATCTTTTGTTTTCGCACGCGTTATTACCCCCTGTAAGCACTTGACCCAGCTTTCTACAGTGGCGAAGGCAACATTAACCAAGTACGCATTGCGCTATTTGAAACATTGGGTACATTTGTTCCATGTTCGCTTAAAGCCTGGACTGATTCGTGTTTGTACTAGCCGCTGGAGTATTGCAAAGTGGATCTTGGCCTACACTGCGATGATTTTGTTATATCTGCTTGTAACTACTTTACTGGTACGTTTCTATGTGAACACTCATTTGTTCCTGCTGGAACTTATTGTTAATCCCCTTCTT	MGLLSFVFARVITPCKHLTQLSTVAKATLTKYALRYLKHWVHLFHVRLKPGLIRVCTSRWSIAKWILAYTAMILLYLLVTTLLVRFYVNTHLFLLELIVNPLL	309	103	Junction 2/Rep
18	Beihai7	3607	Y	y	pBAD24 Beihai virus 7 lys laczalpha	ATGAATTTATACAGATCGAGGGTGAACTCCGTGAGCCAAGTGGCTCTTGGAGTGCTGACAGTTGGGTTCACCAGCGCTTTTATTTCTCTAATGACTCTCATTGTCTTGGGAGTCACCCTAGAGGACAAAAGCTCTGGCGTATCGTTGATGACGTTTTCGCATCAATTATACCAATGTCGGAGGTTGATAACCTTCACCTCAATCCAAGGCACGGACCCGGCGCAG	MNLYRSRVNSVSQVALGVLTVGFTSAFISLMTLIVLGVTLEDKSSGVSLMTFSHQLYQCRRLITFTSIQGTDPAQ	225	75	Rep
19	ESE058	3620	Y	y	pBAD24 ESE058_1	atgctaactttggagacgatcttgaacctcgaattcctatttacggaaccgatgatagcggttttatttgtgattctgttactaggggtagttctgataacaatcatggttttctatgtattgtttatcgtcctgcgccgcggtatcagaccacaaagcaaaaaccgttctacgcgctcgctt	MLTLETILNLEFLFTEPMIAVLFVILLLGVVLITIMVFYVLFIVLRRGIRPQSKNRSTRSL	183	61	Rep
20	Wenzhou1	3633	N	y	pBAD24 Wenzhou 1_2	ATGCGCTACTTGTCATCAGACAAGTCTGCGAGTATTACTACAAGTGTAGTTTTACATTCGACGACGAGCAACTTTCAGTTGCGGAAAACAATTACGTTTCTTCCGAGGCCAATATGGCTAACGAAGACGACATCGATTGGCAGTTTGTGGACGAGTGTCGCAAGAATTTTCTTACGAACTATCGCCCACTGGACTCTGCAACCATCACTGATGTGTTGCAAACTACTCGCCCTCGATTTGGCCCTGGTAGTTTTGTGCCACCTGACGTTCCTTATGGTTCGTCGGGAGTGGCTCCAGGTGCCTTTAAAC	MRYLSSDKSASITTSVVLHSTTSNFQLRKTITFLPRPIWLTKTTSIGSLWTSVARIFLRTIAHWTLQPSLMCCKLLALDLALVVLCHLTFLMVRREWLQVPLN	309	103	Rep
21	ESE029	3659	Y	y	pBAD24 ESE029_1	ATGAACCGCAACACTTCATCGCCCTCGCGAACGGCATTAGACGTCTGGCGAGCAATTTTGGCCAGGATTCTCGTCTTTTTGCTGATCTTCGTCGTACCTGGTTCAAGTGCTTGGATTTCATACCAAGCGCTATACGCCAATGTCGTGGTCCCGAGCAACTTGGGGACCTCGTCATCCACGACGCAGAGGACCGATGGAAAACCCGCTGGCGCGCCAACTGCATCCGTTACGTGCGCGTTTACCGGCCTTGCTCCTTTAGGGGAG	MNRNTSSPSRTALDVWRAILARILVFLLIFVVPGSSAWISYQALYANVVVPSNLGTSSSTTQRTDGKPAGAPTASVTCAFTGLAPLGE	264	88	Rep
22	ESO003	3679	Y	y	pBAD24 ESO003_1	ATGAAGATAAAAGTTTCGTATCCGGTCTTTTCCGTGAATCCTGCGGAGAGGACTACCTCAGAGGAATCCGAGTACGACCCGTGTTCTGCAAAGAACAGCAGACAGTACAGCACGTCGCCTCCCTTGCCAATCGCCTATTTGCACTTGATCGTGCAGTGGGTGTTGGTTCTAGGGTTAACGATATGTTGCATCGCGCTGTTAGTCTTCTGCATACACGCATTCCGCGTGATGTTCGAAGACTGGTCGTTGGGCCCCCAAGCGAAGACGTCGACGGTTATATCCACTGTACAGACACCGCAACCCTCACGGGAAGCGACCTTGTTAAGTGGAATCGTGACTTATTTGCTTGGGAACACCCAACCATCCGGTTTAGACCCAGGAAAC	MKIKVSYPVFSVNPAERTTSEESEYDPCSAKNSRQYSTSPPLPIAYLHLIVQWVLVLGLTICCIALLVFCIHAFRVMFEDWSLGPQAKTSTVISTVQTPQPSREATLLSGIVTYLLGNTQPSGLDPGN	384	128	Rep
23	Beihai5	3750	Y	y	pBAD24 Beihai virus 5 lys laczalpha	ATGATCTTATCACTTAACAGCTCCCAATCTCGTACATCGTATCTGAGTTTGTACTGGGCTGGGGTTATCTCTGTCTTTAGCGCGCTTATTTTGGGCACTATTTTGCTGGTGGTTTTAATGATTATTATGAGTCGCCTTGACGTTCAGGAGTTACGCTTTCCCCAAAACCAAGGAAATGGAACCATTTCCCAGGTGACGTATCCGCAATTCTTAGATTTACGTGCTGGGCCTAGCGCAAATGGAGGGTCCCAAATCCCTTCCAATCAGAACATGGATCAAGGGCAGTCCCGCAAACCAATG	VILSLNSSQSRTSYLSLYWAGVISVFSALILGTILLVVLMIIMSRLDVQELRFPQNQGNGTISQVTYPQFLDLRAGPSANGGSQIPSNQNMDQGQSRKPM	300	100	Rep
24	Hubei12	3778	Y	y	pBAD24 Hubei 12_3	ATGCGTTTGAAATTGTTTATTCGCCTGTCAATCATGACGATTTTGTTCACAATGCACTACTTACTTATCTACTTGATGCATCGTTTGTAA	MRLKLFIRLSIMTILFTMHYLLIYLMHRL	90	30	Rep
25	AIN002	3846	Y	y	pBAD24 AIN002	ATGCGGACAGACAGAGCTACTAACGTCCAAACGATTACGTTGCTGGGTTTAGCGGCGTTCGTACTTGTAGTCATTCTTGCGCTTGTCATGGCTTATGCGCTTGCTATGGCGAATCTGACCAGTTACTATGAGCAGGGCAATGGCAATGACAATGTTACCTCGAACTCAGAGTCCGTAGATGAAAGACGCGAGTTGTACGTCGAATCGCGCAACTATGCCCCTGATAATGGCCGTAGTGCGTCTACAGTCGGGGAACCAAAAGTCCGGGTGCCG	MRTDRATNVQTITLLGLAAFVLVVILALVMAYALAMANLTSYYEQGNGNDNVTSNSESVDERRELYVESRNYAPDNGRSASTVGEPKVRVP	273	91	Junction 2/Rep
26	Hubei7	3860	Y	y	pBAD24 Hubei 7_1	ATGTCGAAAGCCTTTATAAACTGGCTAACGGTATCCGGTTGCTGGCTCATCGCTACGGTAATTATCGTAGTTGTGATTCTAGCTTCCGGGACAGTTGGACAGCTCTTGTTCTCAGGATACCAGAGCCACTTCGGCTCCGGGTTCCAAAGGACGCAGGCGACGCCGGACTCATCAGTAATTTTGATGAAGCCGTCCCGACAAGAGCACGATACGGTATCGAAGGATACTATTATCGAGGACTTGTCGGAG	MSKAFINWLTVSGCWLIATVIIVVVILASGTVGQLLFSGYQSHFGSGFQRTQATPDSSVILMKPSRQEHDTVSKDTIIEDLSE	249	83	Rep
27	Sanxia1	3896	Y	y	pBAD24 Sanxia ORF #4	atggttcaacgtagtttacctattcacgttcttaggacgaatcctatagaacgtaaacctattcttcgtaagaagcgtaggcgcaacaaaatcaaaaaggcgatcctattgcttagtatgatctgtattaaagtacagttaacgttttcaatgccccctttcggggtaagtctatccgtcgaagcaccacgtttaggtaacgtgcgtgtcgaggatggtaat	MVQRSLPIHVLRTNPIERKPILRKKRRRNKIKKAILLLSMICIKVQLTFSMPPFGVSLSVEAPRLGNVRVEDGN	222	74	Mat/Junction 1
28	AIN003	3929	Y	y	pBAD24 AIN003_2 lacZalpha	ATGGACCGCTCAGTAGTTTATGCAATTCTGTTGTTCTTCGCTTTTGCCATTGATCGTCTGGTCCCTTTCTTACCTTTGAAG	MDRSVVYAILLFFAFAIDRLVPFLPLK	81	27	5'
29	Beihai22	3931	Y	y	pBAD24 Beihai22_3	ATGGCACAAATCCCAAAAATGTCGCATCTTTGGTTGCTTGCGATTTATTTAGCTAGTGACTGTTTCGTTACTGCAGTGAGCTCTCATACTATTATTTGCATGGTATTTGGTCTGGGTTAA	MAQIPKMSHLWLLAIYLASDCFVTAVSSHTIICMVFGLG	120	40	Rep
30	Beihai2	3996	Y	n	pBAD24 Beihai virus 2 lys laczalpha	ATGAAGGGAACCGGAACTATGACAAAAGTATGGACAGGAATTGCCATCGGTATGCTTCTTACCCTTGTCTTTGGATTAACGAGCGTAGCTACTTATGGGTTGACTTCCAAATCTTATTTAGAAAACTTTATTGTTTTCCAAGTAAGTTCAGCTCAGGTCCCATTACAATCGGTCTTGGTGGAAATGCCGGATACGCAGTCCAGCTCTGGTCAAGAGGAGGCAAAGACCAGTTTTCCAGTACCTACTATGCCTTCGCGCGAAACCACCCAAGGAATCTCGCGTCGCAGTAGCACATGGACATTCACACCGAAAAATCCGTATGGG	MKGTGTMTKVWTGIAIGMLLTLVFGLTSVATYGLTSKSYLENFIVFQVSSAQVPLQSVLVEMPDTQSSSGQEEAKTSFPVPTMPSRETTQGISRRSSTWTFTPKNPYG	324	108	Rep
31	Beihai15	4083	Y	n	pBAD24 Beihai15_1	ATGCAACGAAGTACGCACTTGCTTACGACGGGTTTAACAGTAGCCAGAGTAATCCTGCGCTTAATGCAATGGATTACAGTTCTGATATGGATTTTAAACATGATTACATGCTTTATAATCTGT	MQRSTHLLTTGLTVARVILRLMQWITVLIWILNMITCFIIC	123	41	Rep
32	GALQ01085289	4111	Y	y	pBAD24 GALQ01085289_1	gtgagattatgtcattttacttgtttccaggtactgcggggacttatccgcctaatgacgtttttaggacgatcattagccctgatgaatcattggttttacctacttttccaaatattggtaatatag	VRLCHFTCFQVLRGLIRLMTFLGRSLALMNHWFYLLFQILVI*	129	43	Mat
33	Wenzhou6	4124	Y	n	pBAD24 Wenzhou6_2	ATGCTTGGAAACAAATGCTTTTGGCTTTCGGGAATAATGAACCTATGCCTGATTATCAATCTGCCGTCAATGACGCTTTTGCTAATCAGGATTCTGCCGACGTTGAGCTACTTGTAG	MLGNKCFWLSGIMNLCLIINLPSMTLLLIRILPTLSYL	117	39	Mat
34	Wenling2	4159	N	y	pBAD24 Wenling virus 2 lys	ATGAATAGCTTTGAAGACTTTTTGTCCTTACTTTTAGTAATTATCCAGCATCTGTTGTCCGTTGTTCCTTCATTG	MNSFEDFLSLLLVIIQHLLSVVPSL	75	25	Junction 2
35	Beihai32	4489	Y	y	pBAD24 Beihai 32_4	ATGGAAGATCTTACACTTTTGTGGAATGTCATCGTTGATCAGGGATTTGATTTGCTGCTGAGCATCATCACATACCTGGTTTACAGCGCATCAATTTGA	MEDLTLLWNVIVDQGFDLLLSIITYLVYSASI	99	33	Junction 2
			With TMD	With RBS
			30	27
			Without TMD	Without RBS
			5	8
