# Supplementary material for: Rapid de novo evolution of lysis genes in single-stranded RNA phages
Source: Nat Commun. 2020 Nov 26;11:6009. doi: 10.1038/s41467-020-19860-0 (PMC7693330; doi:10.1038/s41467-020-19860-0)
Supplement: Supplementary file 5 — Supplementary Data 2 [file 41467_2020_19860_MOESM5_ESM.xlsx]

## Sheet: Sheet1
Supplementary data2. Synthetic DNA fragments (g-blocks) with sgl-candidates and primers used in this study.
g-block	Sequence	Length
AIN MlysMyc	GGGCTAGCAGGAGGAATTCACCATGTTGATGCTGTTGGTTGCGTACCTGTTGACGGGGAATGCTGTAACTAGCACGGCTATCCAGGATTTTTGCACTGCTCTGGGGGTCTTTGGTACGAATCTTATGCCCTAAAAGCTTGCTGAATTCACCATGTTGGTGCTGCTGCAATGGATTCAGGTCTTACCCGTCAATTTAGTTCGTCCTAACACCTTAAAATCCGCACAGCTTTCATAAAAGCTTGCCGAATTCACCATGTCAACCGGCCTGATTTTGGACTTATCCACTAATGTTATGTATGGTTTGAACAGCCAACTTCTGGGCTTTATAATTTTCACGAGTCCAATAAATATCTCTTTTATGAAAGCGTTAATTATGACAGCAACGCAAGACATCTTATG…	1249
AIN2 MlysMyc	GGGCTAGCAGGAGGAATTCACCATGGTAAAGCATACTTGGAAAGGACTTCTGATGTTACTGGTCGCGTACCTTTTGACGGGCAACGCGGTGACATCTACGGCCATTCAAGATTTTTGTACTGCTCTTGGAGTTTTCGGAACAAACTTAATGCCCTAATAGTGACTCGAGAAGCTTGCTGAATTCACCATGCGGACAGACAGAGCTACTAACGTCCAAACGATTACGTTGCTGGGTTTAGCGGCGTTCGTACTTGTAGTCATTCTTGCGCTTGTCATGGCTTATGCGCTTGCTATGGCGAATCTGACCAGTTACTATGAGCAGGGCAATGGCAATGACAATGTTACCTCGAACTCAGAGTCCGTAGATGAAAGACGCGAGTTGTACGTCGAATCGCGCAA…	711
EMS_MlysN6C_C10S	GGGCTAGCAGGAGGAATTCACCATGGCGAAGCCGTCAAACCGTCGTCGGAGCTTACGTGAGGAAAACCCTTGTCGTGCCGAGCGTGTGCCGAAACGCACCGTCGTATTCGCTGTGTCAGCAATCTGTTTAAGTAAATACATCAACCAGTACCTTGCGAACCTGCTGGATTTACTTATCCAATGCCTTCAGTCACTTATACGCCTGCTGACTTAACTCGAGAAGCTTGTGGAATTCACCATGGGAGACTTATGCTACATGCTGTTCCTTAGCATCGGCATTATAGTATTATTGATTTGCTTACAGACCCTGCGTGTATGCGTCCGTTCTAAACGGTGTTCAACCCTGATATACAAACTGAGACGCAAAGTATTGATGCTTCTTGCGTCTGGATCTATTTA…	1924
AIN3	GGGCTAGCAGGAGGAATTCACCGTGTCTTCATATTCAAAGCGTTTTTCTATGCGCGTCATCTCCAGCTTAACGCATACGAGAATATCTGCGTTGGCATATATGACACGCGTTAACCATGAATCTCTTCCGTTCGGACATCACATGGATATAACTTTGCAACAGTAAATGGTGACAATGGAGCTGCGGTGCGTATTTCCAAAGACTGGCAAACAGATTGGGAACGTGCATCATCGGATATGGAAGAGCCCCAAGGACATCATTCAAGTTGTAATCACAATGTCCATAATATCGAACCCTATAGTCCATTTGTCGTTCCCGTTCGCAGTAAAGATGTAACTCGAGAAGCTTGTGGAATTCACCGTGAATGGCCGCCCGCGTAGCTCTGAACGTACCTCGGC…	1656
AIN4	GCTAGCAGGAGGAATTCACCATGGACCGCTCAGTAGTTTATGCAATTCTGTTGTTCTTCGCTTTTGCCATTGATCGTCTGGTCCCTTTCTTACCTTTGAAGTAACTCGAGAAGCTTGTGGAATTCACCATGGTGACAATGGAGCTGCGGTGCGTATTTCCAAAGACTGGCAAACAGATTGGGAACGTGCATCATCGGATATGGAAGAGCCCCAAGGACATCATTCAAGTTGTAATCACAATGTCCATAATATCGAACCCTATAGTCCATTTGTCGTTCCCGTTCGCAGTAAAGATGTAATAACTCGAGAAGCTTTGGAATTCACCTTGATTAAACGCCTGGCTTTGGGTAGTTCGAGCACTCGCCCAAACTGTTGTGTCAAGCGTTTAACCACAAGCAG…	494
AIN5	GCAGGAGGAATTCACCGTGTGTAGTATGACGCCTAAATCAATTCGCAGATGGGTTATGAGTTCGCTGAAATCACGTTTATTGTTTGCGAAACGGAGTAGCTTGCAGATACTTACAACATCTGCCTGGGTGGTGTCCATCATACAAGTTTGGAAATTTATTTCGATGTCATATCTTAAAACCAAGACATAACTCGAGAAGCTTGCAGAATTCACCATGAACGCAGTCTTGAACATAAATGGCGTGACATGCTGCTGCGGGTATTTGTTGGGCGTCATATACCTGCCTCACCTGAAAGACCACGTTACTACCCCTGGTTACTTCGCAGTTTGCTCACATCTTGGTGCGGCTATGGTATTGAGATTGAACTAACTCGAGAAGCTTCGAGAATTCACCTTGTT…	745
rZ1 ESO010	CTTCCCGGGGATCCAAGGAGTTAGCTGATGCTTAAACTCAAGATGATGCTATGTGTAATGATGTTACCACTTGTTGTAGTTGGGTGTACGAGTAAACAATCGGTATCGCAATGTGTAAAACCGCCCCCACCGCCTGCATGGATCATGCAACCGCCACCTGATTGGCAAACGCCACTAAATGGAATCATATAATGATAGAAGCTTCTGTTTTGGAATTCACCATGGTACGCATTCATTCAACCGCGTTGCTTGCAGGTGCCCCTTCAGTCATTGGGGTGGTGTTAACTATTCGTATCCGTCGCAGTCGTATCCGTACATGCGTGACTGAGACAGAAACTTACCCCATCAAAGGCGTGACACGTTGCATGGAGTGCAAGCTGCTGCATGTAGGACGTGAGA…	447
AIN6	GGGCTAGCAGGAGGAATTCACCGTGCGTATTAACCTGCATCAACGCAAGGGGCCTGCTTGGTCGTTCAAGTCACTTCGTTTAGGTCCGTCGCTTGTCCTTATGATGCGCCACATGGTGATCGTATATCACTTGGTACTTATGTTATAACTCGAGAAGCTTGTGGAATTCACCGTGCGCGCAGTTGTCCCAATCTTAATCACCGTACCATTGTCGGTCGCGTTCATGCTGCGTCAAGGCACTTTGCAGTTAGGTATTTCCCTTGAATAACTCGAGAAGCTTGTGGAATTCACCATGATCGGGGTAAATGGGGTAGGAATTTCTTTCTGCATGGTCATCGCACGTCGCCCTTTTATGGCCCTTACTCTTCGCGCGATTCTGGCATTCGCCTAATAACTCGA…	933
AIN7	GGGCTAGCAGGAGGAATTCACCGTGCGTAAATTGCTGTTAATGGTCCAGTTAGGTATCCTGATCGTCTACTACATCTTGTGGACTCCCGTTCGTACTTTAGGTAGCGCAACGACTGGGTAACTCGAGTAAAGCTTGTGGAATTCATCATGTCAATCGGCCTGACGCCTGTGGCTCTTTGTGTGAGCGATATTTCAGTGTTCGGTATCTACCTGAAGAAGATCCTGCGCAAACGTTGCATTGATTCGACGTGTCTTAAATCTCCTGGTATGCAGTTGTTGGGTGCATCGCCACTGACAGGGAGTTTTCAGCTTGCCATTGGCTAATGACTCGAGTAAGCTTGTGGAATTCACCGTGTTTCATGTACTTTACTTATGTCAGCGCCACTCCCAAAGTTGCGT…	1477
AIN8	CTAGCAGGAGGAATTCACCATGTTGGAGATGCTGAGTCCTATTTGGATTCACGCTTGCACGACTATTTTACGCCTTAACACGTTATTTCTGTGGGTGATGTGGCGTAAATTGTTACCCACTCAGGTTTAACTCGAGTAAAGCTTGTGGAATTCATCGTGATGGATTTTTGGTCCTTAGTTGAGCTGACTTCATGCTTACCAGTTATGGTTCACGTACTTAGTTTATTGTTCACATTTGTGGTAATCCGCATGCTGATTATTTACAATTCGCTTATTAACTATGTTAAACGCAAGTCGTAATGACTCGAGTAAGCTTGTGGAATTCACCGTGCCCAAGTGGCTTACGACCACCTACAACCGCTCACTGTTATGGCATCTGTTGAAGTTGTTGTTGCTGAT…	1749
AIN9	CTAGCAGGAGGAATTCACCATGGATAAAAACTCTAGCACCTCACGCACCCGCTGCGTAATTTTAGTCTACGGGGTGATTCGCCTTTTGGTACTTTTGATCGCTGTTTTAATCTTTGTGTACCACCCAGACGGTACTATTTTCTGGGACGCTTTTCAACGTATTTTTGCAATGTTATAACTCGAGTAAAGCTTGTGGAATTCATCGTGGAAGTGTCTACACCCAACTGGTGTGTGAGCTTTATTCTTTTGGTTGGCTCTCACAGCAGTATGCCCTACGTTCACCTGCACGGAGCTATGATGGCGCGTTCGCCCTAATGACTCGAGTAAGCTTGTGGAATTCACCATGCGTCCTTTGGGGTTGCAACCGATGGCTCTGCTTGGCGTTGCCGTAGATATGAT…	1717
AIN10	CTAGCAGGAGGAATTCACCATGCGTCCAGTTTTAACTCGTAATCACACCAGCGAGCTGGTTGGGATCGCGTTAGTAGTAATCCTTGGATTATCAATCGTCGCCCTTGTGGCTTGCCAACCTGCGCCCGTGGTCGGCTCATCAGCTAACATTGAGTCATTGACGCGCACAATTTCAAAGGTACGTGAAAAAAAATCCCACGTAGTGTTGCCCGAAATGGAAAAGACCTACGCTGACGATTTTAGTAGCTCTTCGACTGTGACCGTTGAGACAATCTTATAACTCGAGTAAAGCTTGTGGAATTCATCATGCGTTCATGGGATTTGAAGAAGCGTCCCCAGATTTATCGTGTCCGCCTTATTTACCAGACGCTGCCTATTCTGTACCACGTTTTGTCAGTG…	741
KC_MG17W_APL8VA12V_Wenz6	GGGCTAGCAGGAGGGTACCGAATTCTAGAGGAATTATATTATGAAATATATAATAAATTTAGCATTCTGCGTTATCTTACTGGTTGCGGGGGACTCGATAGCATATCGAGTCTCGCAATACCTGGCGCCTTTGGTGGATACCTTCACCAAGTGATAATAGCTCGAGAAGCTTATGGGAATTCACCATGAAGAAACGTACCAAAGCCGTGCTGCCGTACGTCGTTTTTATCATTCTGTCCTTCCAGCTGACCCTGCTGACCGCACTGTTCATGTACTACCACTATACTTTTTGATAACTCGAGAAGCTTGAATTCACCATGGATTACTTGGAATTAATGTCTCAGGTATTGATCGTGGTGTTCGAATATGCTCTTGCATATCTGGACACATTATATTTGT…	442
KC_lysMutr17_synLysMWenz5	GGGCTAGCAGGAGGGTACCGAATTCAAGAGGAATTATATTATGAAATATATAATAAATTTAGCATTCTGCGTTCTCTTACTGGTTGCGGGGGACTCGATAGCATATCGAGTCTCGCAATACCTGGCGCCTTTGGTGGATACCTTCACCAAGTGATAATAGCTCGAGAAGCTTATGGGAATTCAAGAGGAATTATATTATGAAGTACATCATTAACTTAGCATTTTGTGTTTTATTGTTGGTAGCTGGCGATAGCATCGCGTATCGTGTTTCTCAATATCTGGCTCCCTTGGTAGATACTTTCACTAAATAATGACTCGAGAAGCTTGAATTCACCATGGATTACTTGTCACTGCAAGACTTGCTGTACGCCACTTCAGATATCATTATTAAGGTCTTTT…	466
KC_LysM13utr_synLysM__wenling1	GGGCTAGCAGGAGGGTACCGAATTCCAGAGGAATTATATTATGAAATATATAATAAATTTAGCATTCTGCGTTCTCTTACTGGTTGCGGGGGACTCGATAGCATATCGAGTCTCGCAATACCTGGCGCCTTTGGTGGATACCTTCACCAAGTGATAATAGCTCGAGAAGCTTATGGGAATTCCAGAGGAATTATATTATGAAGTACATCATTAACTTAGCATTTTGTGTTTTATTGTTGGTAGCTGGCGATAGCATCGCGTATCGTGTTTCTCAATATCTGGCTCCCTTGGTAGATACTTTCACTAAATAATGACTCGAGAAGCTTGAATTCACCGTGATTTACCGTTTCGCAGTTGTCTCGCTTACCTCTATGTTATTCCTGACCCAGCTTATGAGCA…	454
20160623 IRC-KC	CGGCTATAACGGGAATTCATGCGTCGTAGTTTTGCCAGCACCGAGCGTGTGGAGCGTCTTGAAAACCGGATGACCGAAATGGAAACCCGCTACGCCAGCATCCCTGGCACAGAAGATGTACACGAAATGCGCCTGCGAATTGCAGAGCTGTCCGGCGATATCCGGGTGCTGTCCCAGCGGGTGCAGTCATTTTCCCATCAACTGGAGCTGCTGCTTGAAAACGCAGTAAACCGGAGTAATTCAGGAGGTCACCACCACCATCATCATTGAAAGCTTGGCGTTACGGCGCATCATCGATGGTACCAGGAGGAATTCACCATGGGCGAACAAAAACTCATCTCAGAAGAGGATCTGAATAGCGCCGTCGACGACCGCTCAGTAGTTTATGCAATTCTGTTG…	477
AP205 BehV12	CATTGGAGAGGAATTCACCATGAAGAAGCGTACCAAAGCTCTGTTGCCCTATGCCTTATTTATCATCCTGTCCTTTCAATTAACCTTACTGACAGCTTTATTTATGTATTACCACTATACATTCTAATGATAGCTCGAGAAAGCTTAAGCGAATTCTCCATGAAGAAACGTACCAAAGCGTTGCTTCCCTACGCTCTTTTCATTATTCTGTCATTCCAACTGACACTGTTATTAGCTCTGTTTATGTACTATCACTATACGTTCTGATAATAGCTCGAGTCAAGCTTCCAGGAATTCACCATGATTACAGCACACAAGGATATTTATTACATCTTAATGGGTATCACGTTCTTGCTTGGAGTTATCATTGGTAGCCTTTTCGTGTAATAATGACTCGAG…	417
Beihai_gblock_5	GATGATGATCGGTAGGAGGAATTCACCATGGAAGATTCGTTCTTGTATCTCTTCGAGGTAGGTTATTACCTAATCCTCGCCGTAATCCACTTTAGTGGTATGGATGTATCATGGCTTCTAAGCACCTGATAATAGCTCGAGTAAGCTTGCAGGTACCAAGGAGGAATTCACCTTGAGAAAGACCCTTCAAGGACTGTCTACCTTCATGGTAGGCGTGCTCTGTTGCGGTATTTTCAGAACAATCAGATACCGGATAAGTACGATTTCTCATATCTGTCCGTAATGATAGCTCGAGTAAGCTTGGCGGTACCAGGAGGAATTCACCTTGCGCCCGTACTACGTTTACCTTTTTCTTACCCCGAAATTGACGGCAGTTTTTGTCACTATCACAACCGTCAA…	1449
Beihai_gblock_2	GCATATCATGTATCGTACGTAGGAGGAATTCACCATGAATTTATACAGATCGAGGGTGAACTCCGTGAGCCAAGTGGCTCTTGGAGTGCTGACAGTTGGGTTCACCAGCGCTTTTATTTCTCTAATGACTCTCATTGTCTTGGGAGTCACCCTAGAGGACAAAAGCTCTGGCGTATCGTTGATGACGTTTTCGCATCAATTATACCAATGTCGGAGGTTGATAACCTTCACCTCAATCCAAGGCACGGACCCGGCGCAGTGATAATAGCTCGAGTAAGCTTGCAGGTACCAAGGAGGAATTCACCATGACCCTGAGTAAGTTAATTCGCAATTCTGGAACCTTATTGGGCTTAGGAACGTTAATTATTGGTATCCAGGCCTTGAGCGCCTTTGTCGTAA…	1490
BehaV12_GSHIS	CGCGATCATATGGTACCGGAGAGGAATTCACCATGATTACAGCACACAAGGATATTTATTACATCTTAATGGGTATCACGTTCTTGCTTGGAGTTATCATTGGTAGCCTTTTCGTGGGTAGCGGCAGCGGTAGCCACCACCACCACCATCACTAATAGTGACTCGAGCAAGCTTAATCCGAGTCC	185
Beihai 1	GATGATGATCGAAGGAGGAATTCACCATGATGCTGCCAGAGTGGAGCAAAGAGAAAATCTTTTCGTGGACACGTAGCCATGAATGTAGTGGCGATGGATCAAGCCGTAACCAATCTACGATGTCTTTCACGGTATCAATGGCATTAGTGTTGTTATTGATCGCCTTTTTGTCAACTCGCGGGATTGAATTTGTTTCAGGAATTTTGGGATTGAGTTGATAATAGCTCGAGTAAGCTTGGCGATAGGAGGAATTCACCATGTATCGTCCAGGGACGGTCTTGGAGGCGATTACATTGTTAGGCATGATTGTTGCACTGTTCATTCTGATTCGTGACTCCAGCTATTTAGTATCCCAAAATGGGGTCCGTGAAAGCTATACTCCGGCATCACAAACGTCAA…	1195
Beihai 3	GATGATGATCGGTAGGAGGAATTCACCATGCAACGAAGTACGCACTTGCTTACGACGGGTTTAACAGTAGCCAGAGTAATCCTGCGCTTAATGCAATGGATTACAGTTCTGATATGGATTTTAAACATGATTACATGCTTTATAATCTGTTGATAATAGCTCGAGTAAGCTTGCAGGTAGCCAGGAGGAATTCACCATGAGCCGCCGCGAAATGCGCCTTCGTATCGCAGGGTACCAGTCTGCCATGCGTACCCTTGATGGGCTGCCGCAGATCTCTTCGCTGATGATGTTGGGAAGTTCATCCCAAAAGTTTAGCGCCCCTTGGACGCGCAAAAAGTCGTTCGATGGTTTTCTTATTCCGATGGTACTGGTCCTTGTCTTCTTGGCTGTGCTTCGCCT…	1104
Beihai 4	GATTCGAGATGATCGGTAGGAGGAATTCACCATGAAGATGGTTGGTGTGATCCATCGCTTTACGATTTATGGCTCGATTTGCGTCGTCTTTACTTACCTCCTGAGTTTTTGGGGGGTCGTAACCTCGATTCAATATCTGAGGCCGTTAGTCCCGAGTACCCACGCTATTCTTTTCGGCGCCGATTGGCGCGGACGAAAATGATAATAGCTCGAGTAAGCTTGGCGAGTACCAGGAGGAATTCACCATGTCAACATGTCATTTAGGGACCGTAGTCAGACAGATAATGACCGTTTTGGTACTGTGTACCGCGACGGGTCTGTCTATACCACCAAGTCTAGCTACGATTACCATCGTTGCTTAGTAATGACTCGAGCAAGCTTATCGGTATCAGGAGGAAT…	1138
Changjiang 1	GAAGTTGATCACCGTAGGAGGAATTCACCATGGAATACGATTTCGTGATCAGTCTGTTAATCGGGAGCTTGCTCGCGTGTCTTCTATTGACCGCTCTTGGGCTACTCTTGATTTGCGTGATGCTTCTGATCGCATTAGTTACGATCTGATAATAGCTCGAGTAAGCTTGCAGGTACCAAGGAGGAATTCACCATGGGATTATTATCTTTTGTTTTCGCACGCGTTATTACCCCCTGTAAGCACTTGACCCAGCTTTCTACAGTGGCGAAGGCAACATTAACCAAGTACGCATTGCGCTATTTGAAACATTGGGTACATTTGTTCCATGTTCGCTTAAAGCCTGGACTGATTCGTGTTTGTACTAGCCGCTGGAGTATTGCAAAGTGGATCTTGGCCTAC…	1218
KC_37APA12_Wenling2	TGTCCTGAATTCATAGGTACCATACACAACTGGAGACTTTAATGAAACAAAGCACTATTGCACTGGCACTCTTACCGTTACTGTTTACCCCTGTGACAAAAGCCCGCACACCAGAACTCTTAGGCGATTTTTTTCGCAAAAGCAAAGAAAAAATTGGCAAAGAATTTAAACGCATTGTGCAGCGCATTAAAGATTTTCTGCGCAACCTGGTGCCGCGCACCGAAAGCTAAGGATCCGAGCCAAGCTTGGTACCGAATTCACCATGAAGAAACGTACCAAAGCCCTGCTGCCGTACGTCGTTTTTATCATTCTGTCCTTCCAGCTGACCCTGCTGACCGCACTGTTCATGTACTACCACTATACTTTTTGATAACTCGAGAAGCTTGAATTCACCATGAA…	496
KC_wenz3A2	GGGCTAGCAGGAGGGTACCGAATTCACCATGGAAGATGAATTGTCAGTGGTCAACCAATACTATGTCAATCATTCAACGTTAGTAACGGAGGAATTTTTCCGCTCAGTCGTCGACGGGTATCATAACCCGACGACACCGAAGGTCTCTTATCAAAAGTTCGACAAGTATGGTATCCGCCCACATTCCTTTTGGTACAGCCTGCCCGATCTTGAGCCCTCAGGTGTTATGTCATATTATATTATCGACCAGCGCGTAGGTGATGTTATCTATAAACACCACATTATCCATGAGAACTTCAATTCCAAGATTCCCGATCGTAAAGCAGCGATTAATAAGCTGAATCAACAAAAGTTCCAACATTACCAAACCAAGTGGGGATCGGAAGCAGCGGAAATGAA…	1209
CJO_NLG_10	CTTCGTCGATCCTGAGTAGAATTCACCAGTTCGCAGAGGGTAAGTCATATCTTTACCATAGCGATAGGACCTTCACAAATGGAAGATACTCTCGGGCATATCCCGCAAGGGGACACGCTACTAGAGTTAATCGCCTCCTTCGTCCTGTATTGGTTCGTCCCTCTGATCGAGCTCCTGGTCACGTTTTAATAGTCGAGAAAGCTTTGTCACGACTGAGGAGGAATTCACCATGGAGGAGATGAATAATATGATCGAACAAGGAGACAACCTGGTCGAGCCTGCCTTTCCTGCAAACGTCCTGGAGATGTTTTTCGAGGTGCTGTTGGAGTGGTTAGTCTACATGACGACCTACTTACTGGACTCGAGAAAGCTTTGGTCACATCGGCCTTCTGAGTACCA…	742
CJO_NLG_11	GTACTGGATGAATTCATACAACTAGATGTGAAAAGTCGCTGATTGACGTGGGCGCTCATAAGGGAGAAGTCGTCACCAATCAGAAGTTTTCTTCTATGGGTAACGGTTTCACCTTTGAGCTCAAGTCTCTTATATTTTACTGCGTTGTTCTTGCAGCAATCTATAAAAGACCTGGGGAGGAGTGCGTTAGTGTCTTTGGCGATGATATCATCGCGGAAAACAAAGATTACGAGCGTATCGCAATTGCCCTTGAGGCATGCGGTTTCTCGGTTAACCAAGATAAATCTTTCTACCGTGGTCCCTTTCGGGAATCCTGCGGTGGAAATTTTATTAATGGTTACGACATAACTCCGCTACTCGAGATATAAGCTTTGAAGTATGAATTCAATTTATTCAAAG…	725
CJO_NLG_2	GCGCTGCTGCGAATTCACCATGCGCCAGAGAATACTCGATGTCGTGCTACTTGTAGCAAACATCGTTCTCGACTCAATCTTCCGTCGACGCTAGCTTGATAGAAGCTTTGATGTCCATGTATGCTGCGAATTCACCCTGCGACCATTGATTTGGCAGCAGCATCTGACAGTATATCTAATGCTCTTTGCACCTTCCTTATTCCTGAGGAATGGTTGACTTGATAGAAGCTTTGATATCGCACTCGAATGGAATTCACCGTGCAGATACGGGCATATGGCGGGACATCGTGGATTATGTTCTCCACGTACTTACCATCTTGGGGGGCACTTAGGTGCCCCCTTCGTTTTCCATTCCTAACTAGGGAGAATCCCAATGCAGAAGACAAGGCACAAGAGGAA…	723
CJO_NLG_3	GACTTTTCTGCCGGAATTCACCGTGACTTTGTTGAGGCCCGTATACAGAAGTATGACCGGGACACCAACATCGTTTCCATTCGCATGGAACGGCAGCTTATGGCTTTTCTTAAGAAGTTTCCCTTTACGAAGGAAGAAGGTGCTCGTGATACTCGTTCGGCTGCTATCCAGAAATGGAAAAGCGCCGAGGACAAGTGTCGCGAGACCAACGACCGGATAACTTGATAGCTCGAGTAAGCTTACGTGCTATGCAGAATTCACCGTGGGGAGAACTAACAGGGACACCGCATTGGATGCGATGTCCTTCCTTCTGGGATCCGTGGCGGTCCTCTCCGGCGTGGCATTTGTCACTGTCGGAGGGGGCGTCGCGGTCGTCTCTTTGTTCTACACTCGTAGGAC…	999
CJO_NLG_5	CAATGTGGACTTTTCTGCCGACGTGCTGCGAATTCACCATGCGCCGGCCATCAGTTTCAACTGATGGAGGACTGCTGGTTCTTGTAATCAGTGTGTTCTCAACCCTAGTGCTGGCTTTAGCCGTACTAGTAGTGGTATACATAAGTATACCACTCCTCGCATCAACGGAGTACCGAAATGCAAGACCGACAAGCGAGTCGTTCACGTACCTTGAAAGACGTGAACGTCAAGCTGCCCGAGGATTTCTCTATACACCTTCGCGACCTTCACGAGAGGATGACCCCGTCCAAAAAGACGAGTTACCTTAGCAAGATAGCTCGAGTAAGCTTACCTGAACGTGCTGCGAATTCACCGTGATTTTGACGTTATGGAACTCCTCAGTTCTGGCTCATTTTCAGG…	975
CJO_NLG_4	CAATGTGGACTTTTCTGCCGACGTGCTGCGAATTCACCGTGCTGCAACTTGTTGCAGTGCCTTTCGGCTTCACTCGCTTTTGGAGGAAACTATGTCAATATTTAAAGGACAAGATCTTGTCGACTACTCTTTACCGTATGGCCCATCGGGTCATCGTAAGGTGCGTCGTGATAGGTATCTTTGGTCAGGGAACGGTGATTCACGAGAAGTGACGAATCTGCTCGAGTAAGCTTTGATGCCTAATGGAATTCACCATGACTTCGCGGCCGCGTGCATCCGAATCTCTAACAAGATTCGGATCTATAGCCATACTCGCGCTCGTGGTTCCGGTTGTGATGTTCGTTTTATTCGTGTTTGGAGCTTTGCTCGTGGAGCAGACTCTCAAGCTCGGTCAACGTA…	985
CJO_NLG_6	CGGCAGAAAAGTCCACATTGCTAGGTAGAATTCACCGTGAGAGCTCTCGCTGCCTTCATTGTGTTTTGCGCTTTCGCGTTTGGCACAGTGAACGTCGTCATGCCCTACGTAAAGTGAATCGTACTCGAGTAAGCTTTGATGCGGCAGTGACTTGAATTCACCGTGATCTCCAAGCCATTTATAAACTGGCTAATAGTGTCCGGAATCTTGCTCATCGCCGCAATTCTCATTACGGTTGTGACGCTCGGTTCCTTCGCTGTTGGTCAGGTCTTGTTCACAGGGTACCAAAGCCACTTCGGCTCAAAGTATCTCGTGAGCTCGGGGATGCAGGTTTCTGCGTCAACTTCGACGAAGCAACCCCATCACTTGCCGGAGACGGATTCGAAGGATTCCGAACCT…	915
CJO_NLG_8	CGGCAGAAAAGTCCACATTGGCTCTAGAATTCACCATGCGCTACTTGTCATCAGACAAGTCTGCGAGTATTACTACAAGTGTAGTTTTACATTCGACGACGAGCAACTTTCAGTTGCGGAAAACAATTACGTTTCTTCCGAGGCCAATATGGCTAACGAAGACGACATCGATTGGCAGTTTGTGGACGAGTGTCGCAAGAATTTTCTTACGAACTATCGCCCACTGGACTCTGCAACCATCACTGATGTGTTGCAAACTACTCGCCCTCGATTTGGCCCTGGTAGTTTTGTGCCACCTGACGTTCCTTATGGTTCGTCGGGAGTGGCTCCAGGTGCCTTTAAACTGAGTCCTACTCGAGTAAGCTTACTGTCTACGTGCTGCGAATTCACCTTGTTAAT…	1000
CJO_NLG_9	CGGCAGAAAAGTCCACATTGGGTCTACGAATTCACCATGAACTCTGTGAAAACCTTGCTCGTTTTCATCTCAACGAAGCTGAGTCCAATTATATTGGAGTCAGTGCCGAAGAAGATGAAACCATACGTAAAATCCGCTCTTATATTAATAATAGCGATTTTGACCGTTTGGTTAACTTTGAATGGAAACCCATTAGCGGAGGACCACTCTACTGTTACCATGTATCTCAATGCTTGAGTTCTACTCGAGTAAGCTTAACTGTACGTGCTGCGAATTCACCTTGAGCGTCACTGTCGTGAGCTCGTTAAAGCTGGCTTATTCTCGACGGCGGAATATCTCTATTCCCTTATCGAGAAAGACCTTGGTCGTACGTTACCGTACGTCTATGGCGATGATGTA…	732
CJO_NLG_7.2	CGGCAGAAAAGTCCACATTGGCATCTCAGAATTCACCATGTTATTACAACATGGCAAGCTAAGCCTAGAGTGGTTAAGACACCGTTGTCGTCAGACTACGGTGCATTTCTCTATCTTCGGACAGAGTCTTCGGGCGCTTCCCCGTTCGATACCAAGCGGTACGAATTGAGTAACACTCGAGTAAGCTTAGCGGTAGGCTCAGAATTCACCCTGGACGGGGTGGCGAACTCTCGCGGCCCTTACACTACGGTGTTCCTGCTTCAATACGTTACAGGCTCCATTCTTGGTAGAATGGTCTATCAACTGAGAGCTCCGGTATCTAGGTATCGAGTTTACTCGATATCAGGGAGTTTAGCATGGCTTTGATTACGACTCGAGTAAGCTTTGATGCGGCTCCTA…	999
CJO_NLG_12	TTTGTCAGACTGAGGAGGAATTCACCATGGAGGAGATGAATAATATGATCGAACAAGGAGACAACCTGGTCGAGCCTGCCTTTCCTGCAAACGTCCTGGAGATGTTTTTCGAGGTGCTGTTGGAGTGGTTAGTCTACATGACGACCTACTTACTGTAATAGTGACTCGAGAAAGCTTTGGTCACATCGGCGCATATCATGTATCGTACGTAGGAGGAATTCACCGTGACAAAGTGTCTGCGTATCCCTTTGATTTCTCCGTCCGTTCTTATTCTTATCTTATTGATCTCGTTCCTGGAAACAGGATTGTCATTGTCTATGCCTATCGCTGATTTATGCGACCACTTTCGCTGATAATAGCTCGAGTAAGCTTGCAGGTACACGTGCTGCGAATTCACCA…	740
CJO_NLG_15	ACGTCGTGCGAATTCACCGTGGGCGGGCTTTCGAAGAGTTCATTAGAGTTCTTCAGGAGCCCAAGAATCGCACTGAAAAGCGCATCGCTAATCGCTGGCTTGAAGTCCAATACGGTCTTCTTCCAACTGTTAGTGATCTTCATGGAGCCGTGGATGCGTTAGCTTGACATCTCGAGTAAGCTTATCTGCTTCACGTGCTGCGAATTCACCTTGTCGACTGTACGGTTTCCGGTAATGTTTAGGGGGCAACCTCTCTCTGTGTCAGGACACTTCTCGTGGAGGTACGTATGGATTATCGTCGTGCTCTTTCTGACGCTCTCGACTTCGATCTGCGCCGTGGAGTACCTAGCTTTCCTGGAATTGAAGCATCTCAATCTGACGATGCTCAGTATCCAGGTT…	687
CJO_NLG_13	ACGTGCTGCGAATTCACCATGAGGCCTGTTCTAACCCGTAACCACACGTCGGAACTTGTTGGCATTGCACTAGTAGTGATACTAGGCTTGAGCATTGTTGCTCTTGTAGCATGCCAACCTGCTCCCGTGGTAGGCTCTTCCGCGAATATCGAGAGCTTGACGCGCACCATTTCTAAGGTGCGTGAGAAGAAATCGCATGTCGTCCTTCCCGAAATGGAAAAGACGTATGCTGATGACTTCTCTTCAAGTTCTACGGTTACCGTGGAGACGATCCTACCCTAACTAGAGTCCTCGAGTAAGCTTGTTCGGACACATGTTGCGAATTCACCTTGTATATATTAAATATTATCACCGTTGGGGATCTACTGTACTTCCCGAGTTTGGTATATTCGAGGGGTA…	744
CJO_NLG_14	ACGTGCTGCGAATTCACCTTGACCGACTTGTTAGTCAGGCGCGTGGACACGACTGGAACGCTGCTGTGGACCTTGCCGAGAGCCGTCAGGCTCTTCACATGGTTCGCAGTAACGTCGTTTCGATTGCTACAGCTATACGGCAGTTGACAAGATATCTCGAGTAAGCTTATATGCTTCACGCGTTGCGAATTCACCTTGGCTCGGGTCTTTTTCGTGAATCGTGCGGTGCGGATTTCTTCAATGGTCACAATGTTCGTCCAATCTTTCTTAGGACACAACATCATGATTATGAGACCGCCACCTACATCACAGCAAACAGGCTTCGTGAATGGGGCAGTCGCCGTAATGGCGAAGGCTCTGTTGACGCTCGCCTGCTTCCTTCTTGGCTTAGGTGCTTTA…	741
CJO_NLG_16	CCTAGGCGAATTCACCATGAACCGCAACACTTCATCGCCCTCGCGAACGGCATTAGACGTCTGGCGAGCAATTTTGGCCAGGATTCTCGTCTTTTTGCTGATCTTCGTCGTACCTGGTTCAAGTGCTTGGATTTCATACCAAGCGCTATACGCCAATGTCGTGGTCCCGAGCAACTTGGGGACCTCGTCATCCACGACGCAGAGGACCGATGGAAAACCCGCTGGCGCGCCAACTGCATCCGTTACGTGCGCGTTTACCGGCCTTGCTCCTTTAGGGGAGTAGCTTCAAGCTCGAGAAAGCTTACGTTAGGTGCTGCGAATTCACCTTGAAGGAAACACATTCTTCACCGTACCCAAGAATGCACTCACTAAACGTGCGTGCGCTAAGGGGCCTTCGAT…	1452
CJO_NLG_17	ACGTAGCGAATTCACCATGACGCCTCTTAAGTCTGGTGTCGGTCCTCGATCGAGGCCGACGGAGGTAAAACCGTTATGGACGTTAGCCCTGACGCTCTTTATCAGGCACTTAGGAACGACCTTGAAAGAGGCCGTCCATCATCGTGCGATGCGACGTTTCTTGAGAAATGTAGTCTACGTGATCTTGACCGCTCACGCGATAATCTTGATCTCGTATTCCGTGTTTCTCTTGTGCGAAGCATTCTAGCTTGACGGCTCGAGTAAGCTTTGTTACGGTACGCGAATTCACCATGGTAGTAATACCCACTGGTTCGATGCCCCATACGGTAAAGGTACAGGCTGTTTTCGTTAAAGCGGAGATAAAAAGGATGTGGTTAGGTTCATGGTTGTGTGGCAAGG…	1497
CJO_NLG_18	GTCAGCGAATTCACCGTGAAACTATGTTTCTACCTACCTCACTGTGCTTTTTCCCGTTGCAAGGCGCCTCCGGTTCAGAAATCGGTAAGGCGGCCTTTGTCTATGCAGCGGGGCGTAAGGACGTTAACACGTCCGAGTTCCGCCAAGGCTGCCGGATCGGCAGCCAGACAGGCTATTATGGCGCATATATCGATGCTAGCCAGTTACCTCCCGATGGAGAGTACTACTGGTATGACGATCGTGGTGTGCGCAATAGCTACAACATGCCCGTTTATCTGGGCGCCTCTGGGTATTCCTTCATAGCTTGATAGCTCGAGTAAGCTTTGGTGAGCGAATTCACCTTGTTATCGACTACTTTACCCGAGCGGGCGACTTCATCGCCGCTCTATCGGATGAGAT…	999
CJO_NLG_19	ACGGCGAATTCACCTTGAGAAAGTTACTGTGGACGGGTTTCTTGAGACTGAGCAACGTTGTTACAATTACAACACTCAGTTCAATAAGCTGCTTAACCACCCTTGGTTAGCTTCATACCTCGAGTAAGCTTGCACGTGCTGCGAATTCACCGTGGGAGATCACGAAGTCGCTGAAATACCTCGCCATTTAGTAGTGCTTGTTAATCTAAGCATCGCTATACGGTTAAGGTTGAATGCCTGTGTGAAGTGGTTACGGTTTATTCCGATCCACATCCACGGGCTATTTCGGCTAAACTTTGCGAAATCTGAAAGGATGTCTAGTGCGAAACCAGACACCTATCCGCAAGAGGTCCCGGCAGAAAGCCCGGACCAAGAGGAAAAGGCCTCATGACTTGGTAG…	937
CJO_NLG_20	ACGCGAATTCACCATGGTCCGGCACACTGTATACTCCGCATCTGCGGGATACCTCCCGCTGCTCCTACCTATCCATTATGGGTACTGTCATGCCACACTACGTAAACGATCACCGCACAAGCGGTACCAAGGTCGTAACTACCTACAACCCAGGCCAAGAGCCTCGGAGCACTACCTTTTATACCTCACGGTTAATAGGCGTGCTTCAAGACTTTAACTTGATAGCTCGAGTAAGCTTTGACGTGCTGCGAATTCACCATGTACATCTATCATAATGAATTGATGTGCTTCACAAATGCAATCAAACTCTATCTTAAGCAGGAGCCCCGTGTAGGGGTTCGCACGGATGTGCAAAAGGCACTCCGCAGGTGGGAGAAATCCTACCAGCTCAAGAAGGGG…	907
CJO_NLG_21	ACATCGAATTCACCGTGAAACGCGTTTTGGCGACCCTCGGATTCCTTTATGGACCGAATGGAAGCCCCGCGGAACACACGTCGCTAATCTTGTTTCGTTTTCGACAGGTTTTACTGCCGATGCGATTCAATATTATCGATCTGTTGTCTCCGCACGTTTTCACAATTGGGTTCATCCTCTGTATAATAGGCCTTGGGAACCGTTGACTAGATAGCTCGAGTAAGCTTTCGTGCGGCAGAATTCACCGTGAGATTATGTCATTTTACTTGTTTCCAGGTACTGCGGGGACTTATCCGCCTAATGACGTTTTTAGGACGATCATTAGCCCTGATGAATCATTGGTTTTACCTACTTTTCCAAATATTGGTAATATAGCGATAGCTCGAGTAAGCTTGCACC…	947
CJO_NLG_22	AGTCTCGAATTCACCTTGGTAACAGGTTCACGACAGTCAACAAGGATGCCTTCAAACATCGGGGCATTTGCGTTGAGCCGGGGGGTAACCTCTGGTGTCAGCTTGGTATCGGGCGTCATATGACTATCACTCGAGTAAGCTTTGTGGGCGCGAATTCACCGTGATGGAGTGCTTAGGGAAGATTACTGCCCGGACTCAATCTTCTTTCTGCGGCAAGTACTTTACGCCGCCAAGAAGCCTAAGTTCGATTGTAAGGAGTCTGCCACATATGCAGCATTCTCGCGATACCAGGCAGTTGAAGCATCATTACGACCAGCAACCCTTGATTGGGCCACTGGTAACTTTGATGGTGATCGGGTCCGTGATCTTGATCTCTATGATCATGGTCTCCGCACTGGT…	922
CJO_NLG_23	ACTACGAATTCACCATGGAACCTATGGTGCTCAGGCTTAGCCGTAAGACTAGGCCCTTAACTCAAACGATATACTGGAATGTATACGTCCGAGGATTTTGCATCATTGGCATTCTGGGAGCTTGCGCTTTCGGAAGCATGTTGGGGTGTACCTCAAATGGCGCCGGGAGGCGCCCGCGAGCGAGCCGAGCACAGGAGGAACGAGGAATCGTCCCTCTTGGCCGAACTACGGTCACCGTGCTGCGGGCTAAGTCCGGACACCGTCCACCGCCGACTATTCACCTCCACTTCATTAAAGAAGTGGAGACTTCCAGTCAGCGGAACTGGCGACCTAAAAGAAGAGGCCGTCAGGGGTTTTATCCAGAGGAACGGCACTGTGTCGCCCTCCTCGGCTATTCAC…	623
CJO_NLG_24	ATCTCGAATTCACCATGCTAACTTTGGAGACGATCTTGAACCTAGAGTTCCTATTTACGGAACCGATGATAGCGGTTTTATTTGTGATTCTGTTACTAGGGGTAGTTCTGATAACAATCATGGTTTTCTATGTATTGTTTATCGTCCTGCGCCGCGGTATCAGACCACAAAGCAAAAACCGTTCTACGCGCTCGCTTTAGCTTAGCTCGAGTAAGCTTTGATGCGCTGCGAATTCACCATGCTATCCAGTATCAGATCCGCGTTGATGACATCCTGCGCACTTCCGGCGATGGTGAGCCTGAGGTTGATAACCCCATTGTCGCTTACCTTACAATTCGCCATGAGCTGTCTGGTAATATTACCGCCGCTCAGGTTGAAACCGTCGTTAATCGTCTGACT…	942
KDG_NLG_001	CGGCAGAAAAGTCCACATTGGTCAGCGAATTCAACGTGAAAATTGGAACCAACCAATGTACCATGCACCTATTTTGCAACAGGATGTTGATACTGTGTATTATGCTATTAATACATGGTATTATATGTTCCAAGACTTAGCTTCATACCTCGAGAATAAGCTTGCACGTGCTGCGAATTCACCATGCCTTCTCGAAGCTACGATACCTTGTTGGGGATCGTTTACTTGAGAAGTACGCCGACTATCCTTACGTTCGGTGCTTCGTTCCTCGCGTTAGTAAGATGTCTATCGTGCCTAAATCGGCAACGAAGCGTCGTACTATTGCAAAAGAACGAACGGCACTTATGTGGGCACAGCAGGCGATAATGATAACTCGAGTGCAAGCTTTGATGCGGCGCG…	852
KDG_NLG_002	CGGCAGAAAAGTCCACATTGGTCAGCGAATTCAACATGAGTCACACATCTATTCGGCCTTTAATCGGCTTTCTCGCTGGAGTGCTAGTAATGCTATTGGTATCAATAATAGCTTACGTTATATTAAAGGACTGGCTGTATTTCGACCAGTCCCTTATGATGGCGCAGATGACGAAGGATTCAAAATCCCAAGTCACCTGCTTACCTGTCGAAGAAAAGATCCAAACGGATCCATCTTCTACAATGCGCTCCGGCGAAAACCTGGAGTAACTTGATAGCTCGAGAGTAAGCTTTCGATGCTAGCGCCGATGGTAGTGTG	318
KDG_NLG_003	CGGCAGAAAAGTCCACATTGGTCAGCGAATTCACCATGACATCTTCCGCCCGCCTGATTCGTGCCGACTTCATCAGCGTTTTAACTTTGTCCCTGTATTTTACGGTGTTGAGTGAAAAGAGTCAAACCTTTTGGGAGATGTTTCAGAACTTCCCCAACTGATAGCTCGAGTACCAAGCTTTGGTGAGCGAATTCACCATGACGTGTCAAGCTAGCATGAATTGCTTAGCAGCCTCAGCGCCTGTGCTTACACTGGTTGTACTTCGCACGCCCGTTAGTGACATTAACTGATAACTCGAGTAACAAGCTTTGCGGTGTTGCGAATTCACCATGGTCATCTACCTGAACACTGCGGTCTTCCTGACAGAACGCCTGCGCCGTCGTCCAGTATGCGCTGTTT…	642
KDG_NLG_004	CGGCAGAAAAGTCCACATTGGTCAGGGAATTCACCATGGGTCTAGCTAATGCTTCATTGCACTGGGGCTCAGTACCGTGTATACCACATAACCATGCAGCCCTTAACACTGGTTTTATCCAGGAGGGTTTATGGCTTATAAATGGTATTATACTGATACTGGTGTCCGTTGTATAATAGCTCGAGTACCAAGCTTTGGTGAGCGAATTCAGGATGCATTGGCGAAAGCCTCTGCGGAGAAGGTTGGAGTTCATCCTACTGAGATTAAGCGGAGCATTTCGGTTTTTGGTGACGATATCATCGTTCCAAAGGCCATTGCTTCAACTCTGATAACTCGAGTAACAAGCTTTGCGGTGTTGCGAATTCACCATGCTTGGAAACAAATGCTTTTGGCTTTCGG…	533
KDG_NLG_005	CGGCAGAAAAGTCCACATTGGTCAGCGAATTCAACATGGCTTCGATCCAAATGTCAATCCGTCTGGGTGCGCTTCGCACATTAGCTCAGCAATTGCTGTTTGTGATCAGCCGTCTGACTCCGCTTAATCCTACTGCTACGCTTGCAATCTTGTATCGTCGCCACTGTATTCTTTTGGGGATGCAGTATCTTGGGGCACTGTCTTCCATCGGAAGCTACCAATCTGTGACCTGCTTCTTCCGTTGTAGTCCGTTAGGTTCTATGTCATTAGGTGCCTTAATTGTATCTGCCATCGCCGTGACAATGAGCAGCCGCTGTCCTACCGTTCGTTAACTTCATACCTCGAGAATAAGCTTGCACGTGCTGCGAATTCACCATGGCGCGCTGCGTAGTCGTGGAA…	1480
KDG_NLG_006	CGGCAGAAAAGTCCACATTGGTCAGCGAATTCAACATGCTGTGGTTATTACTGACATTAAGTTTATTACCTTTCTTAGCCTTGCTGTTTCGTTTTCGTGGGTTGGCCGTCGTATCTATCCTTGCGCCACTTCGCTTACTGATGGCGCCGTGGTTATAACTTCATACCTCGAGAATAAGCTTGCACGTGCTGCGAATTCAGCATGGCTGGACGCGGAACCATCAGTTCTTCTTTTCGCGCCGGATTGTCCGCCCACGTCGTGTGCTCAATCCTTTTGTGTAGCCTTCCATTACGCAAGCGCCGCACGATCATGTTAAATATCTTTTTCTTGACTCGTGTCTCGTACCGTCAATCGTGTTTATTGTGTCGTAAATTGACGACCGATCCGGGGTAATAGCTC…	1396
KDG_NLG_007	CGGCAGAAAAGTCCACATTGGTCAGCGAATTCAACATGCCCATTGAGGAATCGCAGTGCACGGTAATGACCCTTTACGTAATTACCCGTATGCCCATCAGCAGCTTTGCGAGTTACCGTTTTGTAGTGCTTACTCCTACGAAACGCCGTCGTTTCCTGCGTGTCCGCTCAGTGAAAGTAGTGGTGAATACGACCTCTACCGATGCAACATCTCACTTGTCCACATCATTGTCTCATTGGGCCATTTTACCTATGTATTACACAAGTTGACTTCATACCTCGAGAATAAGCTTGCACGTGCTGCGAATTCTCCATGGGGGATCATGAAAAACGTACAAAGACCAAACTGAATTTTGTATTTTTGATCCTTGCTCAACCGAAATTGTCCTAATAGCTCGAG…	1419
KDG_NLG_008	CGGCAGAAAAGTCCACATTGGTCAGCGAATTCAACATGCTGGTACGCGCATACCTTGTCTACTTGGTCATGACCTTACTGTTTCGTGCGCTTTTTATCTCCACACTGCTGCGTCCATAATAGCTTCATACCTCGAGAATAAGCTTGCACGTGCAGTGAATTCACCATGGTACGCACGCCACCTCTGACCGGACGCTCGATGGATTTCAACGATGTGTTGGGTCTGTTAGTCACTTTGTGTCATCTGTTCTTGAAGTTGGTAGGCATTTCAAATTAATAGCTCGAGTGCAAGCTTTGATGCGGCGCGAATTCTCGATGCGCATCAATTTACATCAACGCAAAGGCCCCGCGTGGAGTTTCAAGTCCCTTCGTCTGGGGCCATCCTTAGTGCTTATGATGC…	1467
KDG_NLG_009	CGGCAGAAAAGTCCACATTGGTCAGCGAATTCAACATGGAACTGCCTTTGTTGTGGCAAAGCCCTAGCCCGCCATCAGAATGGCGTCGCAAAGTTCGTTCTTCTCCGTCAGGACTTTTGCGCTCGCTGTTGGCTACGCGCGACTGACTTCATACCTCGAGAATAAGCTTGCACGTGCTGCGAATTCACCATGACCATTCAGCTTATTGCACTTATGTTGCAGCTTCTTCTTAGTGCATTGGGCAAATATGCCTTGTACTCAAAGAAATGGAGTAGCATCGTGCCTCTTCCTGGGTATGACCGTCCCTTAGTAAGCTCTAGTGCACTGAACACGACGTATCCTTGCTTTCAGTGCCCGAAGAAGATTCAAGCAAACTTCGCCTTGTTTCTGTTATATTGC…	1395
KDG_NLG_010	CGGCAGAAAAGTCCACATTGGTCAGCGAATTCAACATGAACTCCCGCAGCTTCCTGTGTTCTCTGATCTTGAAACCATCGCCTTCCATGTTATGGGTTCGCATCCTGAGTGCATCAATGACGTTATCACTTACATTACAAAGCATTGCAAGTTTGCGCCGTTTGGTAAGCATCCGCTGACTTCATACCTCGAGAATAAGCTTGCACGTGCTGCGAATTCACCATGCAAACAAGTAACCGCATTCTGGTCGTGGTAGGTACTACAATGCAAGACCTTTCACGCTTTCTTCTGAATCGTGCCCATTCGCTTATTATCATCCACCTTGTCCTGATTCTGCGTCTGGATCGTGGGAAGAGCTGATAGCTCGAGTGCAAGCTTTGATGCGGCGCGAATTCTCGA…	1404
KDG_NLG_011	CGGCAGAAAAGTCCACATTGGTCAGCGAATTCAACATGTGGTTCTCTAAGGTGATTAAAATGCTTTTGATTTCCAAAGAGATGGGCCATCTTCCGTTCGTGGCTATCTGGGTCGGAGCGATTATGGCCTCCACTTACATGATTGCCTCGGGGTTCATTCTGGAGTCCGATGCTGCTCAAATTGCGGCAGAAGTCCGTGATCTGTTGGGGTTTCCGAGTGAATGACTTCATACCTCGAGAATAAGCTTGCACGTGCTGCGAATTCACCATGGCACAAATCCCAAAAATGTCGCATCTTTGGTTGCTTGCGATTTATTTAGCTAGTGACTGTTTCGTTACTGCAGTGAGCTCTCATACTATTATTTGCATGGTATTTGGTCTGGGTTAATAGCTCGAGTGC…	1413
KDG_NLG_012	CGGCAGAAAAGTCCACATTGGTCAGCGAATTCAACATGGTACGCAGTTGTGCGGCGCGTGGGCCAATCCAGCTGTTATTGGCGGTCGGTCATATCTCAGTTCCAGCATGTACTTGGCACTTCGCTACGCACTCCGCTTGACTTCATACCTCGAGAATAAGCTTGCACGTGCTGCGAATTCACCATGGATGAGACGGATATCATTGAACTTATCCTGCACGACTTTATCCTTGTTGTTTGGTATTGGCTGGCGCAATTCTACACAAACCTGTGATAGCTCGAGTGCAAGCTTTGATGCGGCGCGAATTCTCGATGTTAAGCCAAAAAAAGTTCTTGCTTTCCATTGTCCAAGAAACTCGTCCAGAGGTTCTTTTAGTTTGGATGTAATGACTCGAGAACG…	1446
KDG_NLG_013	CGGCAGAAAAGTCCACATTGGTCAGCGAATTCAACATGGCATCTACGGGGCCCGTGAACAGTGGCCCCATGGTAGTGCTGTCTAAGACCAAAGAAAACATCCTGATTCCGAAGAACATCTTATGTGGTAATATCTTATCCCGTTATATCATCAAAATCCTGTTTCTGATTTATATTATCTTTATGCGTACTATCCCTATTTTACAGCGCCATATGGTCTTCCGTCGTAAGGTACTTATCACGAAGGTCATCTTCAGCTTAATTTGACTTCATACCTCGAGAATAAGCTTGCACGTGCTGCGAATTCACCATGCGTTTGAAATTGTTTATTCGCCTGTCAATCATGACGATTTTGTTCACAATGCACTACTTACTTATCTACTTGATGCATCGTTTGTAA…	1473
KDG_NLG_014	CGGCAGAAAAGTCCACATTGGTCAGCGAATTCAACATGACGCTGACTTTGTTGATTATTCGTTCTTTGGCGATCCTTTTAGGTGTTTTGCCCCGTATCGAGCTTTTCCTGCTGCTGACGCTTTTGCTTTACTTGAAGGAGCCATCGGCCCGCAGCCGTATTGTTATGGTTCAAGTCCGTGATTGATAACTCGAGTACCAAGCTTTGGTGAGCGAATTCAGGATGTTGCGCTTAACCCGCCCGCGCTCCCTGCGTTTGTGGTTGCGCTGGGTTTGGGGGACACTGTCGATCCCTTTGATCCTGCTTCAGTTAGTCCGCCGCATGATGAGCCTTCTGACATCGTTGACCGTATCATCACGTTCAAAAGGGGGCAATCACGGCAAGGAATCATGTGGGGCTC…	452
KDG_NLG_015	CGGCAGAAAAGTCCACATTGGTCAGCGAATTCAACATGGCAATGTTGTCATGGCGCGGTCGCTGGGTCACAGTGGTATTGGGATGCATGATTACTCTGGAGATGATGATCTTATCCCGTTCCGTGATGACATTACGTGAAGATGGCAGCACACGCCACTCCCGTTTCTCCAATAAGTCGATGATCTGTTTACCTTGTCGCGTATTACCTCACTAATATCTCGAGAACCAAGCTTTGGAGTGCGAATTCAGGATGTCCTCCCAGATGGGCGACCTTTGCTACATGCTGTTTCTTTCAATCGGGATCATTGTTCTTCTTATTTGCTTACAAACTTTACGCGTATGTGTACGCAGCAAGCGTTGCAGCACGCTGATTTACAAACTGCGCCGTAAGGTGTTAA…	1422
KDG_NLG_016	CGGCAGAAAAGTCCACATTGGTCAGCGAATTCAACATGTCACGCCTGCCACTGTGTTTGTTTTCATGGATCTCATTAAAGATTTGTTTAGTGGGCGTGGCTACCGGACTGACCTCTATCCACTCTATGTTATTTCGCGGGACCTCTTGTCTGCGCTGCCGCAAGCGTCGTATCCTGATCGACGTGTTAGTCAAATCCTTAATCTCAATCTGCTCATGCAAGCGTGTTTCCGCTGAGCGTAGTGCAGAACTTTTTGCGGAATGATATCTCGAGAACCAAGCTTTGGAGTGCGAATTCAGGATGTTAGCATACTGTGTCGTGATGGTAAATACGGTTATGATTTATATGTCATCGGAAATGATCCTTAGTTTCCTGCACATTTATACCAAGGTCCAGTCGG…	1461
KDG_NLG_017	CGGCAGAAAAGTCCACATTGGTCAGCGAATTCAACATGGAATTTCGTGTTGCAGATGGCCGTGTCAAACGCTGGTACTTGTTTTTTGCTGTTTTGGTCGAGGTCTGTTCCCCCCTGCGTGCCGCATGCCGTAAACCTCGCAAAGGATTATTAACTGCCGAAGCACGCGTTGTAGACTGTTGTACCTTATTGCGCGGACCACGCTGCGGAGAGTGTCCAAGTTTGTTAGTCGTCTGATATCTCGAGAACCAAGCTTTGGAGTGCGAATTCAGGATGCGTCCGGTTCTTACCCGCAATCATACATCGGAACTGGTCGGGATCGCTCTGGTTGTTATCCTTGGCCTGAGTATTGTTGCGTTGGTAGCGTGCCAGCCAGCACCTGTTGTTGGTAGCTCAGCGA…	1369
KDG_NLG_018	CGGCAGAAAAGTCCACATTGGTCAGCGAATTCAACATGTTCCATGTATTATATTTATGTCAACGTCACTCACAATCCTGTGTTTTGTTCCGCTGGTCGCAGTTACATTACAGTATCGGGAACAAGCGTCTTTGTGTCAACTATATGATTATTCTGGTGGTCATTAACATCTGTGCTGGGGTTTTCTCCTGATATCTCGAGAACCAAGCTTTGGAGTGCGAATTCAGGATGGGGCCCAGCGGAGTGTTGATGCGCTTCGTAGTGTTCGTCAATTATTATCTGTGTTTCACCAACTTGCGTTTGATTTTAATTCCAAAGCGTATTAAGCGTCCGTCCTGATGACTCGAGTTCCAAGCTTTGCTGACCGAATTCAGGATGAAAACTCATAATACCGGCGCCT…	1381
KDG_NLG_019	CGGCAGAAAAGTCCACATTGGTCAGCGAATTCAACATGCGTGACATTGCGCTGGCCTTACTGACTAAAATCATGCCAATCGCTATTGGCAACACGAAGACGGGGTTCGTATACCGCCTTATCTTAATCGCACTTATCTCGGGGAGCATTATTCTGAATCCCAAAGAGGTGTTTGATGACTTCATCAAAAATCAAACGTCGTACCAGCAAATTAAGCAAAAATTGGAGGCGAGTCGTATTCAGACCAATATCTGGTATGGTCAGTGGCCTCCTGAAAACATTTATGCGTAATATCTCGAGAACCAAGCTTTGGAGTGCGAATTCAGGATGATGATCAAGTTGTTCTCGACTAACTCGTCACTTCGTGTGATGTTACTGCTGATCTATTTAGTGCTTCAAA…	906
KDG_NLG_020	CGGCAGAAAAGTCCACATTGGTCAGCGAATTCAACATGATGTTGTATAAATGCTTGACTCGCCTGGCTTCGCTGAGCATTAAGGTTAATCCTCTGCGTAAAGAGGCATTTGTGAACCTTGTCGTCGGGACGATCATGTGGGTTACCATGCTGCCCCATTCGATTACTAATTTTGCATAATGATATCTCGAGAACCAAGCTTTGGAGTGCGAATTCAGGATGTTTATCTTGATGATGATCGTTTTTTATTTAACGTTGTTCCAACGCTGGGCAATGGTCTTACTTTTTCATTGCTTGCCTTCTTACGTACGCCAGTCGTCCATGCTGCAAACACCTGTCTAATGACTCGAGTAAGCTTTCGATGCCTAGCGCCGATGGTAGTGTG	384
KDG_NLG_021	CGGCAGAAAAGTCCACATTGGTCAGCGAATTCAACATGGAGATTCCCGTACTGGACCCTACAACCCTGATCCTTGCGCTTACATTGCTGATCTTGAAATCCTACCCCCTTTTTTAATGATATCTCGAGAACCAAGCTTTGGAGTGCGAATTCACGATGGTTCGTCTGGAGATTCTTGTTGTCTTATTCCGTCGTATTCTGTTAGTCGTTGTCCTGGTAATGATTCTTCACTTAACCTTGGTCATGCTTTTAATTTTCCCGAAGGCTTGGCGTATGGTGTTGATTTTCCGCATGTTGCGCCTTGTGGTGGCTATGATGTGTTTGGTAGTATTAACGCCGATTCACTTACGCTTGCGTTAATGACTCGAGTTCCAAGCTTTGCTGACCGAATTCAGGATGG…	767
HGL_NLG_001	CGGCAGAAAAGTCCACATTGGTCAGCGAATTCAACATGACACTTTTTGAGCCAATGCGCCGCTTCCTTCGTCGTGTTCGTCGCGGCACCCGTTTGTATCGCCCAGGGACAGTTTTAGAAGCCATCACATTATTGGGGATGATCGTCGCCCTTTTCATCTTAATTCGTGATTCTTCCTATCTGGTTTCTCAAAACGGAGTCCGTGAATCCTATACCCCGGCTTCCCAGACCAGTAGCGGAAGCACATACGGACGCTCCACCGACCCTGAGCCTTCGCCTAACCCGGATCTTCGCTCGATTCCTTCACAAACAGGTCCAAGTGACTTAATCGAATGTTTCCCTTCCACGGGAACCTGGATGGACCTTGATCCTACGTCCATCCAAACTATCGAGAAGCATT…	1182
HGL_NLG_002	CGGCAGAAAAGTCCACATTGGTCAGCgaattcaccATGGTTCGTAGTGTAAGCACGACTGGCATCATGCAGTCTTGGAACCCTCAAAAACAACCACTGTTGTTGGGTCGCATGACTGCGAGCCTTGAAGTTTGGGAAGCATGGGCAAAACTGCGCGGGAAGCGTTACACTGTCATTTTGTTACGTCTGTGTTTATGTTGCTCTACTTTAATGAGCAGTCAGATCCTGTGTTCCCCAATGGCCCCTTGATAATAGctcgagtACcaagcttTGGTGAGCgaattcaccATGTTCCGTTTCCAAACGCACCACCAACAGATGCTTTGCCATCACTATTTTATGGTCTACGTTGTCATCCGTTTTTTGGGCCAACACCTTCACTGATAAtaactcgagtaac…	858
HGL_NLG_003	CGGCAGAAAAGTCCACATTGGTCAGCGAATTCAACaagctaggtttaatcctagcggctggtcgcgatacggaatattcgcgatcataccaagggtttaacggtaaccacagtaacccggcgctgcacgcgtctggttatacctctgatatggattttagacatgattacatgatctataatctgttaataaTAGCTCGAGTACCAAGCTTTGGTGAGCGAATTCAccATGATTCGCAACATCCGCGACCACACTAAGGGCCTTACGGTAACAACGGTTACTCGCCGTTGTACTCGCTTAGTGATTCCCTTGATCTGGATTTTAAACATGATTACTTGCTCTATTATCTGTTGATAACTTGATAGCTCGAGTAAGCTTTCGATGCCTAGCGCCGATGGT…	405
AIN00_Nat	cggcagaaaagtccacattgGGTACCGAATTCaatgccgcgaggcaaacgggcgctttcgggatgatgcatcaccttcacatggtgacttacgtacggtgttttatcgtgcgcaaggaaaaattgcatctgtcctgggcgatccgccagcccttggcgacctggattttcggttcggtcctgggtctgcgtacggcgttagggggatgaaggtCTCGAGaagatgtatAAGCTTGGATCCGAATTCaccttaccccagtatggtaaaacatacttggaagggtttgctgatgttgctagtagcctacttgcttactggtaacgctgttacttctaccgcaatacaagatttttgtacggcgttaggagtattcgggaccaatctgatgccgtaataaCT…	1745
AVE_MlysI5Fmyc	gggctagcag gagGAATTCA CCATGGTGAC AATGGAGCTG CGGTGCGTAT TTCCAAAGAC TGGCAAACAG ATTGGGAACG TGCATCATCG GATATGGAAG AGCCCCAAGG ACATCATTCA AGTTGTAATC ACAATGTCCA TAATATCGAA CCCTATAGTC CATTTGTCGT TCCCGTTCGC AGTAAAGATG TAACTCGAGA AGCTTGTGGA ATTCACCATG ACCCTTCGTT TCCAATGTAT GCCTCAATGG ACTATGCCGC CACCATCGCG GAAGCGTTGG CAGGGGTGTT CGAAGTGGGT TATTCGGTCC CGTCAGCGTA GTGCTTTGAC GCTGGTCAGC ATGGCGAAGC CCTCGAACCG GCG…	1957
AVE00to06	cggcagaaaagtccacattgGGTACCGAATTCgaggagtactgcacttgcgtcgacactctgagtaatctaagtgtttaccgtaggtgcttctcgtacttctggaaaggtatgtctaatgctaaggttaaaggctgtgcaaatgttcgttttgctgaccttgttccctttgctgacttggacacacacacggagttcataccacgcgatcttcctgagtcgctaggtgaagtcCTCGAGaagatgtatAAGCTTGGATCCGAATTCcttcggtccaagaataggttccatgaggcctttggggttacaaccaatggccttattgggagtggcagtggatatgatttctatgaatggcttcggtcatttacgagatcgttcacgttcgaaccgtttttgc…	1909
AVE017_longer	gaagttgatcaccgtaggaggaattcACCGTGGTGTACAATTACCGATTTCCGCGTGGAAGGCAACTGCCTCCCTTGACCTTACGGTTCCAGTGTATGCCACAATGGACGATGCCTCCACCATCGCGAAAGCGCTGGCAGGGCTGTTCAAAGTGGGTAATCCGATCGCGACAGCGATCGGCTCTAACGCTGGTTTCTATGGCTAAGCCATCGAACCGTAGACGCTCTTTACGTGAGGAAAACCCATGTCGTGCAGAACGAGTACCAAAACGGACTGTTGTATTCGCCGTTTCAGCGATTTGTCTCTCGAAGTACATAAATCAATATCTTGCGAACCTCTTGGATCTCCTGATCCAATGTCTGCAGAGTTTGATCCGCTTGCTTACCTGATAATAGctcg…	681
AVE07	cggcagaaaagtccacattgGGTACCGAATTCcgtgaagcaccgctttgatactttcgggtggtatgtgcctgtgcatgggggaacttaccctcagccttggtattgcagtgaggttctcgctgtacccaagaattacaagacgcataggattattgcccgagagtcggcctaccgctcttatcagcttcaggccatccgcgctgcacttgaggagtgcatcgagcgcaatgggtttggtgcggagatagataCTCGAGaagatgtatAAGCTTGGATCCGAATTCcggggtagagtaaatagtgctaggatatcattacgaatggatggagaagtattatctgaaagagacgcttatcgtgtcttggacagttatatcctctttactctgttacaacg…	1842
Beihai_AVE017_gblock	gaagttgatcaccgtaggaggaattcACCATGAAGTTCAAAGGGAAGGTGAAAGGTCTTTCTTCGACCTTGATAGTAAAGTCACTGAGGTATCTCTTCCGTCGAAAGACTTACGAGATCTTCGGGCCATCGCGGCCCGAATCATACCTCTTAGCATTCCTACTTGGAATGATCTTGACTTTAGGCATGGCCCTGGCGCTGTCTCCGATGTGTCTATGATAATAGctcgagtaagcttgcaggtaccaaggaggaattcACCGTGCATGACAAAGGTGACTTCCTACCGTTTTCCATGACTTTATATAATGAGTTAACGGCTAGCCGAGTGAATGAACGCGAGAAGGAGTTTCTCTTCCTCCTTCGGTTCCCGAAGAGGTTTTCTCCTAGTAAGGTAGAT…	1188
Beihai_glock_6	gcatatcatgtatcgtacgtaggaggaattcACCATGACGCTTTCTAAATTGATCCGCAATTCAGGAACCTTGCTTGGGCTGGGCACTTTGATCATTGGTATTCAGGCGTTATCAGCGTTCGTCGTGATCCAATTTTATCTGGAAGTAACACAAGAACTTCAATCATCGGGGGAGCAGTTGATGGCATTTAGCCATCAACTGTTTCGTTGTACTAAACTTATTGATTTTGTGAGTGTTCAAGGAATGGATCTTGCACAGTGATAATAGctcgagtaagcttgcaggtaccaaggaggaattcACCATGTCTACGTGTCATTTGGGAACCGTAGTACGTCAGATTATGACTGTGTTAGTCTTATGCACGGCAACGGGCTTGTCCATTCCGCCGAGTCTTG…	938
Beihai_glock_7	gcatatcatgtatcgtacgtaggaggaattcACCGTGACAAAGTGTCTGCGTATCCCTTTGATTTCTCCGTCCGTTCTTATTCTTATCTTATTGATCTCGTTCCTGGAAACAGGATTGTCATTGTCTATGCCTATCGCTGATTTATGCGACCACTTTCGCTGATAATAGctcgagtaagcttgcaggtaccaaggaggaattcACCGTGAGTCCTGTGGGCTTAATTGGATGGCTGTTAATCTGGGTTTTTTTGGAACACTCTGTCAGTTTTTTAGTAACTGGAACAGCACACGAAGCGTTCTATATCCCGGGTCTTGTAACGAGCCATTAATGATAGctcgagcaagcttatcggtaccaggaggaattcaccATGATCACGGCCCACAAAGACATCT…	998
Beihai_glock_5	gatgatgatcggtaggaggaattcACCATGGAAGATTCGTTCTTGTATCTCTTCGAGGTAGGTTATTACCTAATCCTCGCCGTAATCCACTTTAGTGGTATGGATGTATCATGGCTTCTAAGCACCTGATAATAGctcgagtaagcttgcaggtaccaaggaggaattcACCTTGAGAAAGACCCTTCAAGGACTGTCTACCTTCATGGTAGGCGTGCTCTGTTGCGGTATTTTCAGAACAATCAGATACCGGATAAGTACGATTTCTCATATCTGTCCGTAATGATAGctcgagtaagcttggcggtaccaggaggaattcACCTTGCGCCCGTACTACGTTTACCTTTTTCTTACCCCGAAATTGACGGCAGTTTTTGTCACTATCACAACCGTCAA…	1449
EMS_Mlys	gggctagcaggagGAATTCACCATGAGAGATATTGCACTGGCACTGCTGACTAAAATCATGCCTATCGCTATTGGGAACACCAAAACGGGCTTTGTTTACAGATTGATTCTGATAGCTTTGATCTCTGGATCAATCATTTTGAATCCAAAAGAGGTCTTCGACGATTTCATTAAGAACCAAACCTCATATCAGCAGATTAAACAGAAATTGGAAGCATCACGGATACAGACGAATATATGGTATGGGCAATGGCCCCCAGAAAATATCTACGCATAACTCGAGAAGCTTGTGGAATTCACCATGGGCGGTAACCATAGTTATCTTACCTCGACCAAACCCTTAAAGGGACTGTTTGACCTGAAAGTCTTTATATTTTTGCGCGTATTGCAGAAATTGAA…	1974
LGAIN003_Wenzhou_gblock	gattcgagatgatcggtaggaggaattcaccttgggcatggatcggtcggtcgtttacgctattttgttgttctttgcgttcgcgatcgacagactcgtgccttttcttcctttgaagTGATAGTAActcgagaaagcttcgtagcaacgtacaaggagggaattcaccATGGACTATTTATCGCTTCAGGATTTACTGTACGCAACGTCTGACATCATTATCAAAGTGTTCCTGTTTATTACCGAATACATTCTGATTTAATAGTGActcgagcaagcttcgattcgagcgctaggagagaattcaccATGGATTATCTGGAGCTGATGTCGCAAGTCTTAATCGTTGTCTTCGAGTACGCGCTTGCTTACTTGGACACACTTTATCTGTTCTGATAA…	1157
syntheticEC_MB_P10	ATGCAGCATA GCCGTGACAC TCGTCAGCTC AAACACCACT ATGATCAGCA ACCGTTAATT GGGCCACTGG TTACATTGAT GGTGATTGGA TCAGTCATTC TGATCAGCAT GATTATGGTG TCAGCTCTCG TACGTCCCAG CTCGTCTCTT AGTTCCGAAT TTTTAGCGAC GTCACTCATC CAGTCAACAA AAAGCCGCAC CGCGAGTGCA CGCCATTCAG ATGGCTTGAC ACACAGCTCT GGTGCGCCGT CGATGGATCA GGAACAGCTC CTCACCGATT ATCCGTAATA GTGACTCGAG GGTACCAGGA GGTAATATAC CATGGATAAT ATTTTAGACC CATTAAAGGC GCCGTTCTCC TCC…	810
Primer	Sequence
KC30	cggcagaaaagtccacattg
KC31	cacactaccatcggcgcta
KC737	agttcaaaggtaaggtgaaagg
KC738	tcatggtgaattcctcctg
KC739	ttaggcatggacctggcgctg
KC740	agtcaagatcattccaagtaggaatgctaagag
KC741	tggcgctgtccccgatgtgtc
KC742	gggccatgcctaaagtcaag
KC745	agttcaaaggtaaggtgaaagg
KC746	tcatggtgaattcctcctg
KC747	ggtgaaaggtttttcttcgac
KC748	ttccctttgaacttcatg
KC749	gtaaagtcaccgaggtatctcttc
KC750	tatcaaggtcgaagaaag
KC751	tcactgaggtttctcttccgtc
KC752	ctttactatcaaggtcgaag
KC753	gatcttgactgtaggcatggc
KC754	attccaagtaggaatgctaag
KC755	taggcatggccctggcgc
KC756	agtcaagatcattccaagtaggaatgctaagagg
