# Supplementary material for: Rapid de novo evolution of lysis genes in single-stranded RNA phages
Source: Nat Commun. 2020 Nov 26;11:6009. doi: 10.1038/s41467-020-19860-0 (PMC7693330; doi:10.1038/s41467-020-19860-0)
Supplement: Supplementary file 6 — Supplementary Software [file 41467_2020_19860_MOESM6_ESM.zip]

Archive with 10 entries (8 files):
- Supplementary Software/
- Supplementary Software/East_China_sea_MapScript.R
- __MACOSX/Supplementary Software/._East_China_sea_MapScript.R
- Supplementary Software/Classic_mat_rep_CU.R
- Supplementary Software/.Rhistory
- Supplementary Software/Data/
- Supplementary Software/Icon
- Supplementary Software/Data/classic_plus_newFunct_rep.txt
- Supplementary Software/Data/classic_plus_newFunct_mat.txt
- Supplementary Software/Data/Icon
