# Supplementary material for: Rapid de novo evolution of lysis genes in single-stranded RNA phages
Source: Nat Commun. 2020 Nov 26;11:6009. doi: 10.1038/s41467-020-19860-0 (PMC7693330; doi:10.1038/s41467-020-19860-0)
Supplement: Supplementary file 6 — Supplementary Software [file 41467_2020_19860_MOESM6_ESM.zip › Supplementary Software/East_China_sea_MapScript.R]

install.packages(c("cowplot", "googleway", "ggplot2", "ggrepel", 
                   "ggspatial", "libwgeom", "sf", "rnaturalearth", "rnaturalearthdata", "rgeos"))
library("ggplot2")
theme_set(theme_bw())
library("sf")
library("rnaturalearth")
library("rnaturalearthdata")
library("ggspatial")
library("rphylopic")
world <- ne_countries(scale = "medium", returnclass = "sf")
class(world)
world_points<- st_centroid(world)
world_points <- cbind(world, st_coordinates(st_centroid(world$geometry)))
img <- image_data("aed2513d-2386-4218-b913-384838c0107b", size = "512")[[1]]
img2 <- image_data("9da7781e-48eb-407d-a13f-d6de8954dde2", size = "512")[[1]]
img3 <- image_data("7b14bf39-719f-4971-b5b3-59e8170be17d", size = "512")[[1]]
(city_sites <-data.frame(longitude = c(120.6993, 121.366667, 121.366667), latitude = c(27.9938, 28.366667, 24.933333  
                                                                                   )))

## [1] "sf"  
## [1] "data.frame"
ggplot(data = world) + 
    geom_sf(fill = "lightgreen") + ggtitle("East China Sea") + 
  
  annotation_scale(location = "bl", width_hint = 0.5) +
  annotation_north_arrow(location = "bl", which_north = "true",
  pad_x = unit(1, "in"), pad_y = unit(0.25, "in"),
  style = north_arrow_fancy_orienteering) + 
  
  geom_text(data= world_points,aes(x=X, y=Y, label=name),
  color = "black", fontface = "bold", check_overlap = TRUE) +
  geom_point(data = city_sites, aes(x = longitude, y = latitude), size = 3, 
                                                                         shape = 23, fill = "red") +
  add_phylopic(img, 0.3, 123, 26, 2) + add_phylopic(img2, alpha = 0.3, 119, 28, 2) +
  add_phylopic(img3, 0.3, 124, 29, 2) +
 coord_sf(xlim = c(114.15, 134), ylim = c(20, 38), expand = FALSE)

  
  ## East China Sea Coords X 114, 133 Y 20, 33.97

dev.off()  # But only if there IS a plot
# Clear environment
rm(list = ls()) 
