# Supplementary material for: Rapid de novo evolution of lysis genes in single-stranded RNA phages
Source: Nat Commun. 2020 Nov 26;11:6009. doi: 10.1038/s41467-020-19860-0 (PMC7693330; doi:10.1038/s41467-020-19860-0)
Supplement: Supplementary file 6 — Supplementary Software [file 41467_2020_19860_MOESM6_ESM.zip › Supplementary Software/Classic_mat_rep_CU.R]

library ("BiocManager")
library("coRdon")
All_mat <- readSet(
  file="C:/Users/Chamakura/Desktop/Classic_RNA_phage_genes/Classic_mat.fa"
)
All_rep <- readSet(
  file="C:/Users/Chamakura/Desktop/Classic_RNA_phage_genes/Classic_rep.txt"
)

MatcT <- codonTable(All_mat)
milc_Mat <-MILC(MatcT)
head(milc_Mat)


RepcT <- codonTable(All_rep)
head(RepcT)
milc_Rep <-MILC(RepcT)
head(milc_Rep)

library(ggplot2)

xlab <- "MILC distance to mat genes' average CU"
ylab <- "MILC distance to rep genes' average CU"

Bplot(x = milc_Mat[1:9], y = milc_Rep[1:9], size = 4) +
  labs(x = xlab, y = ylab)

dev.off()  # But only if there IS a plot
# Clear environment
rm(list = ls()) 
