# Supplementary material for: Rapid de novo evolution of lysis genes in single-stranded RNA phages
Source: Nat Commun. 2020 Nov 26;11:6009. doi: 10.1038/s41467-020-19860-0 (PMC7693330; doi:10.1038/s41467-020-19860-0)
Supplement: Supplementary file 6 — Supplementary Software [file 41467_2020_19860_MOESM6_ESM.zip › Supplementary Software/Data/classic_plus_newFunct_rep.txt]

>AP205|rep
atgctaaacgcttgtgatcaactgaagtccacgagtattcctgctttccaatcaaacgtcctttcggatgttctttccctctctgatgcggccgacataacagtcaagcaccgaattgtttctaaattcggcgagcctgctgggtcgagcctccgcgacgttgcttttaacaattataaattgttcgaacaacatcttgggagcattcctcagattactaatctgtggcaggaaggaaaagagtttttctttttgcggaaagcaaaggctaacttgggtaaatggttaaaaacatttaaacttgactataattctattacagtcgagttcaccccaggtgagtcttatacctcggccactgggcacgtatcggtgtttgctaagctttccaacttagctcactggacatgcactgctgacgtcgttgatgatgtttgccatctagtgtattataatcgcggcctaaaggctgccgctagaaaacacatcggtctgatggtcccaattgagggagagtctgggtttgacaccttttctcgccacctcatgggtgttatatccatcgttcctggggcccgcggcgcatccgtgccgaagaaccaggaaacggaccgttttatcgacgttgaacccactttcaatatgattctccagcgttgggtagcgggcgaaattactcgctgcttaactttagctaagaatcatcttggcgcatcacggaatattaacggtaaagttgtatttcacgatgctcaagaattgcacaaagaaatgatccgagatctttcttatgctactattgatttttcaaacgcttctgatagcgtcttgctgtgggtggtacagcttctttttccgaagcatgtatcgtatgttttgacacagtatcgttcgtcgactgtccaactcggttcagatcttatcgaaccgaataaactttcaagtatgggaaatggttttacttttgaagtaatgaccctcctcttactgtcgataggtagaatctttgatcctacctgccgggtttacggagatgatgttatcatcaaagcagaagtagccgacgatttcatcaacactgtgtcatccattgccttcatgacgaacaataagaagacctttttgaagggtctctttcgtgaatcatgcggtgctttccaatttgacacatttgacatccagtcatttgagttcgaatgggctgataattttactgacgttattgcgatctgcaacaaactgaagttaattatcgacgctgctcaatgcaacgaagcagtaatagcaatattacgcaatgcgcataccgtcatctgtgaatgcatccctgttctttgcaagggaccgcagccgcctgatttcaacctctttttatctcaatatgtttatgatgataattggaagaagaaacagatgaaatctgatttagccataactaagctaaatagactcgttgataaacaatggggtttcttttcagctacacatcatcaccctgaggaattatgttacgtaaacattcctgtttacgtccctcgtcgtgattctgttcatgctggccagaatcttttcgttgacctttcaaatctttacgctttacgttttaccaaatcaacggtaagaggtaaaggtaaatgggtcaatgttccccactgggttacaccggttggttcaatttatcgtgcttcccgtatcagacagcaataccctaacataggggaattgcctacctgctactggtcaccacatcagttggacttgatcacctcctaa
>MS2|rep
atgtcgaagacaacaaagaagttcaactctttatgtattgatcttcctcgcgatctttctctcgaaatttaccaatcaattgcttctgtcgctactggaagcggtgatccgcacagtgacgactttacagcaattgcttacttaagggacgaattgctcacaaagcatccgaccttaggttctggtaatgacgaggcgacccgtcgtaccttagctatcgctaagctacgggaggcgaatggtgatcgcggtcagataaatagagaaggtttcttacatgacaaatccttgtcatgggatccggatgttttacaaaccagcatccgtagccttattggcaacctcctctctggctaccgatcgtcgttgtttgggcaatgcacgttctccaacggtgctcctatggggcacaagttgcaggatgcagcgccttacaagaagttcgctgaacaagcaaccgttaccccccgcgctctgagagcggctctattggtccgagaccaatgtgcgccgtggatcagacacgcggtccgctataacgagtcatatgaatttaggctcgttgtagggaacggagtgtttacagttccgaagaataataaaatagatcgggctgcctgtaaggagcctgatatgaatatgtacctccagaaaggggtcggtgctttcatcagacgccggctcaaatccgttggtatagacctgaatgatcaatcgatcaaccagcgtctggctcagcagggcagcgtagatggttcgcttgcgacgatagacttatcgtctgcatccgattccatctccgatcgcctggtgtggagttttctcccaccagagctatattcatatctcgatcgtatccgctcacactacggaatcgtagatggcgagacgatacgatgggaactattttccacaatgggaaatgggttcacatttgagctagagtccatgatattctgggcaatagtcaaagcgacccaaatccattttggtaacgccggaaccataggcatctacggggacgatattatatgtcccagtgagattgcaccccgtgtgctagaggcacttgcctactacggttttaaaccgaatcttcgtaaaacgttcgtgtccgggctctttcgcgagagctgcggcgcgcacttttaccgtggtgtcgatgtcaaaccgttttacatcaagaaacctgttgacaatctcttcgccctgatgctgatattaaatcggctacggggttggggagttgtcggaggtatgtcagatccacgcctctataaggtgtgggtacggctctcctcccaggtgccttcgatgttcttcggtgggacggacctcgctgccgactactacgtagtcagcccgcctacggcagtctcggtatacaccaagactccgtacgggcggctgctcgcggatacccgtacctcgggtttccgtcttgctcgtatcgctcgagaacgcaagttcttcagcgaaaagcacgacagtggtcgctacatagcgtggttccatactggaggtgaaatcaccgacagcatgaagtccgccggcgtgcgcgttatacgcacttcggagtggctaacgccggttcccacattccctcaggagtgtgggccagcgagctctcctcggtag
>C1|rep
atggctaagaaagcaggtcgcggtagcgaccgtttggctcttaatcctgacgttcatcggactatcgtccgggaagttacgtctctggttcgatctctcagtcacgaatctttcaggataaaatacctggaagaagaatggttgagtaagattaacgatccagaatccggcttaactcctaaagaacggcgtgctgcagccattaacaaatggcttctcacggaagagcggaacgcccgtacaaatcataggcttatctttgattcgaccgtcatagacggtctaaacactgataagttctttgatactgtacgtcgtttcgttcgcgggatcatcggtgacgaacctccagaagatttgtggcgttttggccgcttttctaatggtgcttcgacatcgaagactcgactactgggcagagctgcccaaaagttccgggatacagcggatataactctagaagcgcaaccataccttaagtatttcactgaaggtttggtcagcgaactcggccctgttgagtacaggaccgttccgggaaatatcctcttcaccgttccaaagaacgcccttattgatcgggttgcttgtaaagaacccgacattaacatgtacctacagcttgctgtaggtgggtttatacgttctcgcctgaggcgttttggtattgatcttaacgatcaaaccaaaaaccaagagctagcgcgtatcggatcactcaccggtgaattagcaaccgtagatttatcttcggcttctgattcgattacctccgcacttgtgcagaaagtagtctccgatgaatggttcgtcatgttagataaccttcgatgccgggaaaccgttatcgatggagagctgcatgaaaaccatatgttctcctcaatgggaaacggctttacgttcgagctagagagtttaatctttctatgcatgagtcgtgctgccgcgtaccattatggagttaagggtactatatcggtatacggagatgatattatcatccccagcccaattgtatcacaatctcaagaacctgttcggtttgctggactcttatttaacgataagaaatccttcaataccgggccgtttcgtgagagttgtggtgcccattggtataacggtatagatgtcaagcccttttaccttcgagaaccgatcaaccacgtatcgcggcttattcattttctgaatagactacggcagtggtgctcggaagacggaatttgcgacccccgcttctatcctatttggaagaagtggagcaagctgattccatctaaccttaaaggtggatgggattgtgagcgtattgattccttagttagtaattgttatccgcgacttacccttcataaggtaagtcgtgacataacgactaaagactcgggagcgtacctcacttggcataacttgaagaccgtcgatcctacttcctctgtagagatagaagagattctacccctggagaagtttgtagttagacggtatcggactaccagaggtagtccgggtccttcaggttgggacgtgtctaggagacccttgtttccacaagagttgtag
>Hgal1|rep
atgcataagaaatctcctagcaatagcaggaatgttatttcttctttccccgatctatctcgacaaattcattcagatttatctgaatgcgtacgtcgttccgatgacatagacgatttccgtctaagttatctttgcgacgtcttcttgtcgaagcatccgtctttagaaggcggtgtttcggcagaagcgagagagaaacttgcatttgagaagatgcaagcctcggagaagcgcaactcagcgacaaattgtcgtctacttccaagcgatggcatactgccatccgacgttagcgtagtatttcactatgcacggcgcattatggctggaatattgggacctctttccgctgatgtggtagttaacgctacattctcaaatggcgcctcaacttcaaagaagaggagccagggagatgcgtttttcaagattgtcggaaaaagcgacgttactcaggatgcgtacggctttgccgttgcagccgttagggcctaccctctatatgaggagctcctaacagaacaatatggttccagtgataactggttcaatgttgttcagggtaacgtggccttcaccgtgccgaaaaattcgtcaatagatcgtgctgcctgtaaggagcccgatttgaacatgtttttgcaggctggcgtaggatctcatatcagacgacgtcttcgtcgccatggtatcgatcttaatgaccagacgcaaaaccagcgcttagcacgagaaggatctgtagacggccgcctggccactatagatctctcgagcgcgagtgactcagtcacccgtgcgcttgttatgcagctgcttccttatcaatggtattcgtaccttgatgcaatccggtctaagaccggtttgatctctggcaaacgccacagatgggaaatgttctcctctatgggtaatggtttcacgttcgagcttgagagtgcgatattttactctctcgcgcgtgcgtgccttatccatcttgggattgacgacgtcgtaggcgtatatggcgatgatataatcttgccatgtgctgcctataaccttctcgaagttatcttgagtttcgcaggttttactgtgaactctaagaagtcatttgctcgtggattcttcagagaatcctgtggtaaacacttctatgagggtgtagacgtaacccctttcttcgttaagaagccaattacagacacgactcgcgttatttggtttttaaaccaattacgctcgtggtgttctgtaaatgaattctgtgatagtcgcttctaccctatttggaagaaatattccagattggttccgaagcttcttcacggaggaaaggacctgcaatctatctttgctttagtaaccccagggcagcccaaccgcattcttcgtccccttaacaaagggacgttgatttcgggtaaggctgctctaattcgctatgggcttgcgcctacagtgaattcgtcaactaagttagacgaggagcgacttaagcatgtgatagagggccgttataggctagtgcctaataacgcatggtggacgccgatacctgagttccaagaggaactctag
>M|rep
atgtctcggaaaagaagagtaacaataagtactagtcaattccacgttcagctcgacgagcagtgggtcctccgaaggatctccgaatcactcgatttgagtgattttcggaatagctatctggtaaagtctttactttccaaatatgctgcgccatcgaaggaaagtgcccgggctcgccagagggcagctatcgctaaactcttatggacatctcgtcgcaatcgcgacacagagtatcgtttgcttcgacgcgatagtaagcaggattttatgttcttgctcacacgcgaagttgcaaatctactcggtgatgtccctgagtttgaaggtttatcatcttttagtgggggtgcttcgacacgacatcgtcgtggtaaaagtcaacctcaagaaaagtttgatggatatggcgatacgactgcaagcaacttaccgttagcccgaaagagtatcctagcctcacctgcttggagctgcaattccgcagtatccactggtgggactttagaactccgactggttcctggtaatgttgttttcactgtacctaagtctaatgttatagatcgggctgctgctaaagagcctgacctgaacatgtacgtccagaagttttatggagatcatatccgtggccggctacgccggtttggtatagacctcaatgaccaaggacgtaatcgtgatcttgcccgccagggtagtatcacgggagacttagcgactctcgatctttcaagtgctagtgactctataacaaggatccttatgctcgaggtattacctcctgcctggttcgatgttttagaccgtgctcgcagtagatggactaatgtgaacggcgtttaccgccagctacatatgttctctactatgggtaacgggttcactttcgaacttgaaagtctgttattcttcgctgttaccagagttactctgaaaatgctaaatattcagggtactatcggtatatacggagatgacataatctgtccgacatccgctgcacgcgaggttgtaagtaatctcgagtacatcgggtttaagacaaatatcgataagtcgtttatcgaaggacattttcgggagtcgtgtggcggccattattataaaggccgtgacgtaactcccttctacattcgcagtcccttaaacaacatccagagaataatctggctgctgaataagattcgcgagtggtcctccgaaggaacaaccattgccgttgagctagaggaattatattttgaaatatataataaatttagcattctgcgttctcttactggttgcgggggactcgatagcatatcgagtctcgcaatacctggcgcctttggtggataccttcaccaagtgacacgtagagtcgcagtcaacgaagatggcgcgtatgtccaagccctccttaaaggatctccgtctgatactctccggttcgtttctgttgaaacaagtcgttatgagattagacagtggtccgataaggtaagacctgacatgtgtcgttccttgtacagtaatggtcgtatggtctatttcctaagggaaataggctaa
>Phicb5|rep
ATGACGAAAAGCTACGTTGACTTCTTCCTAGAGGTGTATCAGGCAGTTATGAAAGACTACCTGATGATCTACCCCTCGGACCGTAAGGACGTTGAGCGTGACATGTCACGCCTCCAACTCCTGGTTCAACAGAGAGGCTTCGGTGTGATAACCTTAGACCTCCCTGCCCTTGGGAAGGCTCTTGATAAGAGTCTTTCCCTAGGTCACCTGCATCTCGACGGTACTCCTCTTTGTAGGAGGAAGTCGCGGTCGTCCAGATTGCCCAGACTATTCTGGGGATTCTGGAATAGGGTGTTTGAACCTTGCGGTCTGCTTCGCAGCGATCCTGACATCAACTCTATCCTCTTCCTTAGGCAGCTTTGCTACCTTGGGAAGAAGGTTAGGCTTGATTGTTCCAAAAACAGGGTCTATGACTCTGTCTCGGAATTTTTCAGGTTGGATAGGTCACTTCGTGACTCCAGTTGTGACTGGAGTAATGACGACCTTGATTTTCAAGGTCGTTCATTATCGTTAACTGATCACACGGTGTATCCTCGCAGTACTCCTCTAGAAGATCTTTTAGGAGTTAACCTTGAAGATACCCCAAGAAGTGCTTACCCTATGCTTGATAGTGTTCAGCGGACTGCTGACGCTATTTTTAGCCTCTTTGGGTCTTTTGATCCTAGAGAAGGCTTTGCGAAGCACGGACCTGGTGCCGTTTCAGACCTCCGTCGGGATAAAGATAGTAAGTATCTCTTCCCGACCTGGCCTGAAAAGCTCTCGAGTGTCTTTCCAATTGATGAGTGGGGTTATCACTCCTACTCGGCATGGATCGACAACTTGCTCGGGCTTTCGAGGAAGCATATGCCTTCTGGGCATGAGCCTCCAAGTAAGCTCATTGCTGTACCGAAGACGCAGAAGTCTCCGCGACTCATCGCCGCCGAGCCTACCGCCCATCAGTACTGTCAACAAAATCTCCGATCATGGATCGAAGACAGAGTAAGTCAGACCTTCCTTAGTCGGTCTATCTCTTTTAGAGACCAGACTCACTCTGGGAGGGCTGCCCTGAAGGCATCCCGAGATCAGGAACACTGGACAATTGACTTGTCTAGTGCTTCTGATTGCGTGTCAACGTGGCTTGCAGAACGACTCCTCCGGTCAAACGAAAGTTTGATTAGAGCTGTCCACTCTGTCAGGACCCGTTGGATATCGAATGATATCGATAGCAAATCTCCAGCCCATTACAGGTTGAAGAAACTATTCACGCAGGGATCGGCTATCACCTTTCCTCTCCAAACCGTCTTCTATTACACTATCTGCCTAGGTGTCCTCTTACACAAGAGGGGGCTTAAGGTCAGTTACCGTAACTTGAAGGCTGTAACGGGAGAAGTCCGGATCTTCGGGGACGATATCATCGTTCCTAAAGATTGTGGGGCAGATACCGTAAGATGCTTAAGTTACCTTGGCTTCAAGGTAAACGACTCGAAGACTTTCGGAACTGGAAAGTTCCGTGAATCTTGTGGAGTCGAGGGGTACGACGGCTATGATGTAACGCCTGCGTACGTCCTCAGCATCCCAACGGCCCTCGGGCCGGCAGCTGTAGCTAGTAACATCGAGGTGTCAAATAACTTCCATAGGAAGGGTTTTTGGCACGTCGCTGCACTGCTAAAAAGGATAGGCGAGAGGAATCCTCTTTCGAGGGTTCCTGTCGTTGGCCCAGCTGTCGGTGCCTCAGGATGGACGTCCTTTGTTGGTACAGACCTATCTGGTTTCAAAACCAGAGAAAATCATAACCTCCAACGGACGGAAGTGCTTGTACCAATGCCAATGGCAAAGATCAAGATCACGCCAACTGAGGGCAACGCCTCTCTCTTTCAGTATTTTACTGAAAACCCAGCACCCGATACTAAATGGGTTGCCGGAGTGAGAGGTAGACCTGCGACTAGTCTACGTCGTAGGTGGGACCCTATTATGAATTATGCTTCTTAA
>PP7|rep
atggaaacccttagtagcgctcagttacgtgacgttgtatcttctgagctcggtcttcctgtcccaactcagctaccccatcgggagctgggcggtgtagagaagtctccagagcagttcgcaaaagagtactttttgtacaaccttttgcggaaggtagaaccgttctctcgtaaagaggaggttcctgattcggtcdtgcgcgcaagccttatagctttcgcgaacgccgaacacaactgtcgcgttatgaaccaatgtggccgttattattcggtggtcaacgaggaactggaacttcttttttcagaggcatcccgcctcgcgaagatccttatttctcgttggctttccgacttttggccagattgggaggaagcacgcttcacaggtggtgctagccgcctatcctcaaggaaattctcgctcccagctttaaagctggcgggattctccgagagagggcaactgagcataacggcaccagctctcccctactaccggctttatcgcgaaggtattactgcgagtgatcgcggatacacaatcgtcgatgacagccggttcgattttgtcgctaagaccgcgaaggcggttcgcttcatcgctatggagccagaacttaacatgctgctgcagaaatctgtaggagacacgataagggctgctctgcggaaagcgggtatcgatctcaatacccagcgactaaatcaagatcttgcgtaccacggatccgtttttcggaatctcggtacgatagatctgtctagcgcttccgatacgttaagcattgaactcgtgcggcagtacctgccgaagcggtttctccgctatgtattggatctccgaaccccctacacgagtgtaggtggtaagaagcacaggctcgagaaggtcgcttcgatgggcaacgggttcatttttgaactccagagcctcatctacgcagccttcgcgcatgccatgacgctagtagtaggaggaagagaatgcgacatagccatttacggcgatgatatcatcgtcagtgaatgcgtagtagagcctctgatgcagttcctcgaatggcatgggttctgccccaatctcgataagagttattggggaggggatccattccgcgagtcctgcgggaagcactacttcgctggtcgcgacgttacccctgtctacgtgaagggggccctggataacctacctgcccttttccgtctcttcaactcgttgaagcgatgggaggagcaaacaggtatccggatccctgacacgattgccttggtactatcatacataccaaagcgggacagagtacttgtccctaagacatatagcattactgccggcttacacttccctgcgaaggggtgtgtcttcccgcgtaccatttacgtccgtcgttaccaacgactaatacgtaaagggcgctatatgactgaggagcaagtagatatctccaagaggctggatgacgaagttcgatacgtcgactggctccggaaccccccagaggcgttattgcccctggaggtctggaggcggttctcgcaccgtgctcgtcaccatggcctccctcgtgagaggaagagatatcgttgcgtgagctcgctcgaggcgagctcggtgtggtcctcttacgaggactggggcgaaatggcctag
>PRR1|rep
atggctacggaatatcctagcattagcaggacttcttttcgtaatccttcttgcgaccaatcatttatccatcgctatctacagtccgtaagtccggctaccaaaccgggtgatccgaactttagtcgcgagggatatctgaccgcttcattcctttcgaaatttgcaaatccttcgaaagaaagtgcagcggagcggcggtctcgagcgattggaaaattgcttgagactgaaaaacgaaatttgagaaccattgaacgacttgataaacccaccaatttcggtgggatatcatctgacagtcttttatatactgccagccgattcattgcggaccttttgggtcctttctcatatgacgtttttgctttgggaggattctccaacggcgcatcgacatcacgtcgacgtgtctccggggatgcaatttcaaagttcgacggcaagggcgacgttactctaagagccctcccttacatctcagcgctcattaacctcaccccttcttggaagaggtcagttactgagcaatgttttcgtatgggtagggaccctctacgtgtcgtagagggcaacgtcgttttcaccgttcccaagtctgacgatattgatagggcagctgcgaaggagcccgatctcaatatgttccttcagaaggcagtgggtaaccacataagacgccgactgagaggtaaggggatcgatcttaatgatcaatcccggaaccaggaacttgcccgattaggttccatagatggcagtctcgctacacttgacttgtcaagtgctagtgattctgtcacttggaaactagttctcgagctactcccccccgactgggccaacgtgatgttcgatcttcgatcaccacgcggcttgatcaatggggagtggcacgaatgggcaacgatgtcaaccatgggtaatggcttcacttttgagctagagtccttaattttctgggctttagcgcgaagcgcagcttattactttggttgtcccggtgtcatatcggtctatggagacgatataatcgtccccactaagcttgccaaaccactaataaaccttttgggttattgtggttttatagtgaaccctgataagtctttctggaccggaaggttcagagagagttgcggggctcactggcatgctgggatcgatgtgaaaccgttctattgcaaggaaccgttgatcggtgttcaacgccttatctggtttttaaatcagctaaggtattggagcggacctacgggtatatgtgacccacggtatgaggacctgtacttcaaagtacgggacatgataccaaagtcactccgtcacaaactgcgcgggggtcgcgattacggtagcaataccgagctcgttacccctgacacagatggttactatctccattgtaaaatgaagaaggtaatccgttcagccaacccgagtctctcggaatggttgtgcaacgtgacacgcaataggagtccggaaagcgtaccttctcttggccttacggtcacggagaagatgcagctcctggatgattacagcctgagaccgatccgaaaggaacggtatcactgggaaccggccggcgacgttcgagttttcctaagagaactttaa
>Qb|rep
atgtcaaagacactgcagtcgcgtaagtcgcttagcggaaaactccgccgcgctgcgaacacaagaatcgtggttgaaggtaacctcgcactgtctatcgcgaatgatctattatccgcgctagatgtagaaccgtttaattcggaagaagactgtataagtcgttcaccgaaattcggcatctcaccagatcaatttaggaattcctatcttcgtgctgagataatgtcgaagtacgattcttttagcctaggtattaataccgaagccgtagcatgggaaaagttcctagctgcggaggctgagtgtgctaagacgaatctgagactctataggcctaactacaatgaggatttcaatttctcattgggtgagacatgtattcacatggctcgccgaaaaatagttaagctattaggagattcagttccgtttgaggctgtgttgcgacattgccggttttccggcggtgccacaacaacgaatagccgtctatacggccatccgtccttcaagtttgctcttgcgcaagagtgtaccccacgggctgttccatatgtgcaagctttaaaggcctgtacaaacatggaccttggtattaccaaggttagccctttcaataaagcagttactgtaccaaagaacagtaaaactgatcgctgcatcgctatcgagccaggctggaatatgtttttccagttgggcattggtggcgtaattcgcgaaaagttgcacttgtggaatatcgacctgaatgatcagacgattaaccaggtgcgcgcatattcaggcagctgtagcaatgaacttgctacagtggatctctcgagcgcgagtgatactatttcgcttgcgctcgttgagctcctgctaccccctgcgtggtttaaagtccttacggaccttaggtcacgaaggggtatgttgccagacggtagaatcattacctatgagaaaatttcctcaatgggtaacggtttcaccttcgagctcgagtcgcttatatttgcagctcttgctcggtctttatgcgagttactgaacttacaaccgtcgagtgtcacggtctatggcgatgatattatattgccatcagacgcgtgcagctcgttgattgaagttttctcctacgtaggttttagaaccaacgagaagaagacctttttcgacgggccgttccgagagtcgtgcggaaagcactactttatgggcgttgacgtcacacctttctacatacgccaccgtatagtgagtccctctgatctcatactggttttgaaccagatgtatcgttgggccacgattgatggcgtatgggatcctagggtatatcctgtatacaccaagtacagacgtctgctgccggatattctccgcagaaatgtcgtacctgatggatatggtgatggtgccctcgtcggatctgtccttaccagtcctttcgcagaaaatcgcggttgggttcggcgtgtgccgatgataattgacaagaagaaagaccgagtgcgtgacgagcgtggttcatatctctatgaactatggtcgttacagcagctcgaatgtgacagtgagttcccgttcaacgggtcgctggttgttggtaccaacgatggagtttgcacttaccgacaccgagagcgggtttctaccgctatcagtgattcggttggcgcatacgacatcgtatggataccgtgcagtagtcgtgtcctggctccctacggggacttccggaggcacgaaggttctatcctaaaatag
>Beihai34|rep
atggctaagcctattaagatacctaaggtatctgaggaatcgaaaatcgatttcaattctcgtgttgctatgacgttatatgatgagataaacacacctgtctctttgctttgtaaaaagcatttgatggatggggatatcgaatctttaatcagtatggatgtaaatccctctgattatgataacgcatgggacttttctatcgattaccaagctgtatctttcctcaagaagggtgatttccaccgttcgggaatagatactgctaaagtagctttagaaaaatttctggaatccgaagctcagtgtgcgaagaccaatagcaacttaaaggatgatattcgtccttatagtgatatagtcttcagagcccaacaaatcatatcccacatgctagggtcaacccctaatatggaaggaagatttgaattcggtccaggcgcaacaagcgcagtcaaaggtagttttgtcacgataccggacaagctagaacaacacatagtgtgtcctttcggttcgatcaacttggtccgtgagttctacacaaaatcagcccctcgacttatagagggtatgatcagtggagatactcattttggaccctgttgtcagaccggcaactcattacatattgaagtcttggattacaacgaactaacgttcgttccaaagtctgctaaaacagacagaccaatatgcattgaacctcatagccttattcctctccaaaaatatctggggaagaaaataagatactcccttttaaagggtggtattaatcttgatactcagtggaaactgaatagaagattagccaagcaaggttcaattgacggtagtaacgcaactatcgatttgagtagcgcctcagatacaattagtatagccgcggttatggaattacttccattgccgtggtttgaacttttatctgaatcacgttcgcctttcacgaaattgcctagcggcgaaattatcgaaaacgataaattctcctcaatgggtaacggttacacgttcgagttagaaacattactgttctacgctcttgcgcgtgccgtatgtgaaaagcatgatgtttacaacatagaaactatgtctgtttttggggatgatatcatcgtccctatctcagcttataaagatctcgttaacgtgctcgaagcctttggcttttctttaaataaagagaagacatttagctcgggtccattccgtgaatcttgcggtgctgacttctttaatggagtcaacgttcgcccttatttttacaaaaaaggtattaagtatgagacagataagttttctgtatgtaatggtcttcttgcttggaatcgccgtaattatggtgatttccgagtcaaagacttatactcttttaaaacaatcgagtacatcattagatccatcaaaaaaccttttcgattcgccggcccggttcatatcgggaacggatgcatacacatttctcagcaggaatgctttgaatatgatatgcacggtcgaaaagatcaatttggggtctcaacgtgttacgctgcagtgccatgcttcagagagaaagatgtacgtaaaatcacatctaactccctgattcaggtattgtcagttctttacgggtctagtcagcgagtacccttacggggagtcgtaggctttaacgtaaagaagacacagcctgccatatggtag
>Beihai8|rep (partial)
atggaaatccagaaacatgctgtcaagactcttcttttggccctcttcgaggacatgagaggacgtctagacggcacacacgactcactatgccattatctgagtggtcttgtaagtgacatatgtcacgaactcgaacacagaggccctagagtcttattgatatcgctccccgacttggggaaacggttcgataagggtctttcatccagtttcgactggaagggcttcttcaaagatgagccaacgcgtaagttttcgcgtaggtttctccagttcacactggaggagatctttgatacagatggacgtaccaaggacaaagtagatgctgacgcgatcttttgcgttcggcaactattttacttcttcaagaagtatagcatcgactgtcctcctcaagcagttaaggaggctgtagatgactttgtccaaattgatcaggaactccgggacccttctgggtcttggaactctgattattggtatccaggcgctttcggcttttgtggtgatccagttctatctggaagtcacccaagagctacaaagctctggagaacagttgatggcgttttcgcatcaattgttccgatgcacgaagttgatagacttcgtgtccgtccaaggcatggacctggcgcagtagctgatatgcgtacgggaggagataagtatctctttccgcattggccttccaagttggaaggccagtttccttttgttgcctttgggcaacatagggaggacttgcatatcactgaggaaatgacttcaaccccatcgtccgctgaacctccggcgcggctcattgccgtaccgaagaccttcaaaggaccaaggttgatagcctcggagcctattgctcatcagttcctacagcagggactgatgcagtggatgagatcgaacatctcaccactgctccgcaacacgattaactttctctcacaggaggaatccagggaggccgctctaaaggcgagccgaactggaaacctggccactgttgacttatcgtcagcatcggacagactatcctgttggacggttgaacgtgctctcgcaaggaatcaatccttgcttgagtgccttcatgctgtcagaactcggtacatcgttgatgctaccggttctgatccggatctaagtcttagactccggaagttcgcagcgcaaggcagtgcggtgacttttccagttcagactattatctatgcagggctcagcatcgctgctgttctgttcgatagtaacctgaaaccaaccaggcggaatatccgcgtggctggggaaaaggtcagggtgttcggtgatgatatcatcataccgaaccgttgcgtacccatcctcacgttgatgttggattctctccaattgaaggtaaatggccacaagagccatgcctccggagcattccgcgagtcttgcggaatggatgcatggaggggttacaatgtaactcccgtgtatcttaactcctgtacgtgggaatcatcacccgataagatccaatcttggtttgacgttactaataacgctcacaaggctggtctttgggtactcgctaaaacgatgaccgacatggttccgccttctgtgcgggccaagacgataacatctgatagcgaaggtgatggtctacgactcttctcattctgtagagggttctctactcaagcacagtgtaggtattcgcaacacctacatagggacgagtaccgtgttttcacggtccgtaccaaagtgcaaaagaagagtcgtttgtcttggaatgacttctatcaatggttgatagaaagccctgatccacagagtaagtggagtcacggatacattaccaagaacacctctcgattgtgtgaggtgtgggtccct
>Beihai2|rep
gtgatgaaaataccgaccaagctcctctggcgggtcttactcgatgtaagactgcagccatcggacaccatcgactcagactacaaatatatttgtagtcgttatgaaagtgaagggatgagctttcttacgattactcttccccgtcttgatgatatccttctacagggattatcacaaggccgcctcactcgctcttcttttataggattcaaaccctataggagaggaggaagtctccctgctcttatgcaaggtttcttcaggcgaatctttcatgacgatggatcgttattgcccgaaccggacacatgtgcaatctttgctatcagacaggttgctcgcctctttaaaaaggtcgaattaccatgctctgatatccgcgtaaaagcggcatatgaaaggtaccggaacaatgacgaaagtgtggactggtatagccataggaatgctattgacgttagtctttggactaacatctgtggctacctatggtctgacctcgaagagttatctagagaactttattgttttccaggtatcttcggctcaggtgccactgcagagcgtcttggtagaaatgccagacactcaatcaagcagtggccaagaagaagcgaaaacttctttccctgttcctaccatgccgtctcgagagacgactcaggggatctcgaggagatcgtccacttggacgttcactccgaagaacccgtacgggtagtacaggtaccaaaaacactcaagactccgcgaacgatttcagttgagcccagctatatgatgctaatgcagcaaagtatagccaagccgctgatgacgtatttggaatcaaagtcttttggtttcagatcaattcgctttacggaccagtccgtgaatcgcgagttagcgcggcgaggcagcatcgacggttctttaagtaccatcgatctgtcagatgcatctgaccttgtctccaatgacttggtcatatctgcatttgagcacgtagctccgacatttcttggatttatccaagcctgtcgtagtaccacggccctcatgcctgacggcaccatacttccattgaggaaattcgcctcaatggggtcagctttatgctttcccatcgaggcaatggtgttcttttccatagtgatgtactctctagtacgtcagtcaggtaagtctccatcaaggcatcttttgcgatcacttgcgaaagatgtagccgtgtacggtgatgatatcattgtaccgactacgatggcatctggtgtcatgggggacttagagcgcttcggcctccgagtcaatcatgacaagtccttcacgtcaggtctctttcgagaatcctgtggaggcgattattacaagggtgtcgatgtgacacccgcgtacgttcgccagtgggggacaccagatacactgggtagtgctaccgatatagtagcacatgcctcattatctaacatactttatatgaaaggaatgtggcatgcttgccaatatatcagaaatgcaattgaacgacgaatcggacacgtccctttatcgcgttttgcgatatccggactccactttgtgtcgtttcttcgtagcagctcgttgcgctacgatcagcgacttagtggataccgggttaagggacgcgttccgcgacctcgtatggttgcagacgcaccaaccaacccttcagggtttcttagcctcgctttcagagagagagaattctcgaaatttctttcgggattctccaattggtgtaacggacgaagaaattcgttctttatacctcactctgaagatgattatcgaagagatgcggatgctggagtctttccagcttccaccggatacaaatccgagcaactcccgatacgtcagaggcaaagcgctctatcgggctggggatctgaatacgcctttagggaaccaagagatttcgattggaatcatttggctgccccttgggacaattccagatccattggatccagatctagtttatcactcataagacatgatagactagacaggatgtacaccagtgagaggccttactccctctgtctgaagagtaagtggaccgcctccccggcgggcttgaattggacctcataa
>Beihai5|rep
atgactaagaagacaatcgaagtccttctccaggttcttgacggtcttatcacagacacgtctcgaattacagggttggacctagatccgttactcggggatttttctaaaatctccgttacatcaaaatccagaggattagatgtactttcaatatctcttccggcaatatgcaatgattttgaacgatcattggacattggtaagtatgagagatcgtataatggaccactctcagctctcgctgggaatactcctgatctcttctctactttatatggaagagtgtttgggagtgacggtattttggttgatgaaccatgcgtcgattccatacgctgccttaggcagcttctactcttcgcaaagaaggtagacgtggaatgctcgcaggagagaatcagtgattctgtcactaaattcatctcaatcgaggacgagttacctgagcctatattgggctggggtaatatctgtcttttcggctctaatcctaggcacgatattattagttgtgcttatgatcattatgagtcgtctcgatgttcaggaactgaggtttcctcagaaccagggaaatgggaccatctcacaggtgacctatccgcaatttttagacttgcgggcaggaccatctgcaaatggcggctcccaaattccttcaaaccaaaacatggaccaggggcagtctcggaaacctatgtgagctcaaagtatgagttcccatcttggaatcctagactagagcaattcttcccattttcagagtacggatgttattcgtacactgatattgggcagctttcagatcccatcagtgatgatgatccgtcagccaagcttattgctgtaccaaagacacaaaagggtccgaggcttattgcctcagaaccgattgcatcacagtacatgcagcaagcattgttgaagtgtttccggtcttgggtgtctcagtgctggcttagccagtgcattgacttcaagtctcaggaaccttcaagagaattgactcttaccgcatctgaagacaggtctttttcgactatagacctatcttctgcgtcagatcgcttatcctgtcggctggtggaaacaatctttggctctaataggccattgcttgaacacctaaatgccgctaggacgcctactcttagaattgagaatgatctcatgcctaatggtagtggtgaaatgactatatggcagcgaaaatttgctgctcaaggtgcggctttcacttttcctgtccagacagtaatctatacgttgattgctgccggtgtatgctctcgagtttttaatacaactccagaggacgccaggattggggaaatgccccgtgtgtatggtgacgatattatcgtcccatcactcgccttccatcgtacatgttctgccctagaagcactagggcttcgtgttaacaacctgaagagtttccataacggaaatttcagggagtcatgcggtatggatgcattcggaggacatgatgtcactcctggatacgtccgcagaacatacgatgctggtgatctcaatacggtcgagtcaattgtagaatgcacaaataatttctataagaaaggatttgttgaagcatcctacaagctgcaaatgactctccctaagtcgattcgtcgactgattgtagggaaacctattgagtctaacgtcttcggttttatcgcgcctatgtctactgtaaagaagactaggtggaatccagaattgcaaattctggaggctcggatccttagagtcgaaactaaggtgaaaaagtcaaaaccagacggcaatctctcactattccagtggttcattgaacttcctggaccggagacccattgggttccgggtgtagttaagattgtgaagccacgtattcggcttcggtgggtacccgtccgcgatatcggttaa
>Beihai7|rep
atggagaaacctaaaagacatgctgtacgcgctctttacgaatcgtttttagcggacgtaaagaattacgcggacagcactgccttgtgccttcccttgcaagagggattgcgtcctgagaatttgagtgcatggtcaccacagagtatctctgcggttatgccaagtgctcattatcattgtttcagggggatcataaaaagagtttgtgatctctatgaaacgcgtaatgatttgcattatatcatgatcgctctcccagaaatgggaaaagcttatgatacaatgctttcctcaggctttgatcaagaaaggtttaagtccgaatggacgaaagcttccaaacctgggagcatatccagaagaatctgggtacacctacaggccttgatcgaagttcacatcttatgtgaaacacaaggaatcgatctagatccaacgctcgtgttctttacacgaacgctcttcaacttcttcaagaaggcgaagatggagtgcccaactgagaatatcagaaaggcagttcatgaatttatacagatcgagggtgaactccgtgagccaagtggctcttggagtgctgacagttgggttcaccagcgcttttatttctctaatgactctcattgtcttgggagtcaccctagaggacaaaagctctggcgtatcgttgatgacgttttcgcatcaattataccaatgtcggaggttgataaccttcacctcaatccaaggcacggacccggcgcagtagctgatatgaagtcagggggggataagtatttattcccaacctggccatcaaagttgaatggcgttttcccatggtgcgcatatgcgcagcatagggaggatcttcatatcacagatgagacacattcaatcctagacccaaaagagcctccggcgcggcttattgccgttccaaaaactctgaagggaccaaggctgattgcatctgagcctactgcgcatcagttcttacagcaaggactgatgagatggattcgtactcatatgagtccacctctccgcatagcctacgaccctacctcacaagagccctccagggaagcagctttgctcgcttccgtttctggagaacttgctacggtagacctaagctcagcctctgataggttgagctgttggacggtcgaaagagctctaggggcgaatcaaagcctcctagagtccttgcacgccgtcaggacccgttgtatcgtagatgcaacaggaactgatgaccttctttcactacggttaaagaagtttgcagcgcaaggctctgcggtgactttccctgtacagacaattgtatatgttgggttctgcattgctgcagtactcttcacaagcaatctgcctgtcacgaggcgcaatgtaatgcgtgtcgcgaggaaagtgcgggtcttcggggatgacatcatacttccccgtgaagcagtacctatcctgtctatcctattggacactgtccaattaaaggtaaatgcgtccaagacgcatacaactggccatttccgcgaatcttgcgggatggatgcatacaagggctatgatgtaacgcctttgtatgttacacagttgggacaggatacatcaccggagtcaatagtctcttgggttgacgtttctaataacgctcataacaagggactatggcacctagcagctaagatgaaagatatgctaccgcacaaagtgggtagacttatcccgacatctagctatgatggtgatggaatgcggttctttacgttcaacaacggtttcgttgctgatgagactaagtggagatacaataagcatcttcacaggaccgaatacagagtgatctgtgtccgctcctcgtcaaaagtaaagagccgcgggtcttggcaggac
>Beihai9|rep
ttgatcatgactcttgagcattttgttgtaccggaacctctgttgcaggtctgctatgacctatgcagggaatatccggaacacaccatgcgtatcgctcgatacctcttggacctcaatctgaggtgtaaaacaagaggggttgatagaaccctctgcatagacttacctaaacaaggaaagatctatgataaaggtttatcaactggtactatttgccgtactaatgacggcatgtacaatgggactgaataccgaaagaattccggcatcactcctattctcgagctcacctttaggagagtcggtgaaagatgggtgcttaggcatccaactgacccgacactagtgttctatagcagaacactcctatactcttccaaaaagttaaaaaggaaggcacccgatgaagttcaaagggaaggtgaaaggtctttcttcgaccttgatagtaaagtcactgaggtatctcttccgtcgaaagacttacgagatcttcgggccatcgcggcccgaatcatacctcttagcattcctacttggaatgatcttgactttaggcatggccctggcgctgtctccgatgtgtctataaagcggaaggataagttttccttcccaacttggacacacaaactgaaccgttggttcccttacaaggagttctccggccatagatatggctattcgggaattctgaagggtttgaccaattacgggaaagtttgcagtgtacccaaaaccttagataaggtccgggttatcaccgtcgaaccagcttccaatcagttctttcaacaaggactgagaggattcttagttggtaacttgacagcaatagcgtctcaaagtatcgatacttccagtcaggaagcgtcgaaaacggcagcgtgcaaggcatcagttgatggcttaagtgctactgtcgatcttaaaagtgcaagcgattacttatcgcttgaccttttcgagatctgctttgatgtgaaccctgttttgcgcgatatgcttcttgcatgtcgaacagataaggttcgcagccctgaaggaagcctacatactttacgtaagtatgcaggtcagggcaacgctacaaccttcattgtccagtcgcttatatacactatcctgtgtatcttagcgattttacgcgatgaaaacctcaaagcaacgaggaataatattcgtcgcgctggaaagaaggtcagggtgtttggggacgatatcttacttccgtccgcaaacttgttaactttctcacgtatcttgtgcgattgtggccttaaggttaataccgacaagacacatcataacggcttcttcagagaagcttgcggaggtgattacttccgcggatacgacgtcacgcctttttacttaaaggcgtttagacctgagaaagatcccgaaggtctggtatcgtggctaagtgttgccaacaatgcttacgctaaaggtttacttcaaacgtccgcatggatgcgagatcatggacctcacaacataccagttaactccccttcgggtttcggatacgtctcaaggctcccttaccgtttctcgccttttagagcgaggtggaacagggaactgcataggttagaattttgggaacttctcccaataagcagacctacgctgagaccatccgaactcacctatggacgtctctacaaatattttgtagaaaagccgaaccactttgtcaagtgggaaggcgacttaaccatagggactaccgtcgaaatcaaacgacggtgggtggcttga
>ESE029|rep
atgtcagtggactttctgacaccggaagtgcaggaagttgccctgagcctaatggccgggctaaattgtgctcgttccctcacagtcgcagtaatgattcgtgagcgcgagtgggagcaacttgtaaatctcaagtgcaacccgacccactactcttgcgcggacgcctacctgcgggcggcagcggcgaccgactttcttcggaaggtcgatagcccgctaccctcggtggaccgcgaagctgccaccctgaaaaagtggctacaagctgaacaagagtgcttcaagaccaatcgactgctgtatgagttcctcgactttgggaccattcatggacccccggctgaggacgtgatcgtcgaattttttgatcggttgcggcaaaatctcctgtggttgattggcagcggtccggacccgtcctttaacgggcgattcgggccaggggccacaatgtcagacatgtcgggtcgtacaaccgtcccgcataaaatgtcaacgaatccaaccttgactacctctgccctgtactacatggttccttggactggaactaaatgggctgccgcttgcgcggcaagaggtgatgggatttcaatcgttaggggaaactcttactttaccgtcaacaaaactgctctcacgcatagaccatgcgcgaaagagccgtccctcaatggctactatcagcttggcctaggccgagagctgcgtgtgcgcctcaagggtcgagggattgacctcgatgacggacaggatgtccacaggcgggtcgcctgcgccgcttcccatagcggcgagttctgtacgattgacttatcatcagccagcgataccctatgccatgctctagtcaagctggcattaccccctaaatggtttaaccacctagatgacctacgctccccattcacgcgagtgaacgggaggtggtatcgacttgagaaattttcgtcgatggggaatgggttcacattcgagctagaaactgccgttttcacggcaatctgcatggctcttgacccagggctaacgcccggtaaagatctgtgggtctatggcgacgacataatcgtccctactaggcttgcttcgtctgtgctaaaagctctccgtttctgtgggttcactcctaacagcgacaaaacctacgtaagtgggtcattcagagagagctgcggtggtgactactgggacggccaggccgtgaggccctactatctcaaggagttaccaaatgaaccgcaacacttcatcgccctcgcgaacggcattagacgtctggcgagcaattttggccagaattctcgtctttttgctgatcttcgtcgtacctggttcaagtgcttggatttcataccaagcgctatacgccaatgtcgtggtcccgagcaacttggggacctcgtcatccacgacgcagaggaccgatggaaaacccgctggcgcgccaactgcatccgttacgtgcgcgtttaccggccttgctcctttaggggagtaagtttcgccaggttcgacgagcacatacagcttgcaacggcgctttacggcgtatacctgtacccatcgaaacctaagcccggatggccggacggctacgataaccgtgcgatcattgggcgtgatggcgtcgcaggatacaaagtaggttggctgccgtactcgtga
>ESO003|rep
gtggattcccttccggcatttcgcgaacagggggcttcagttaacgccttattaaaaaagcgttttcctaagctctttctagcggtctttggagactatatgtctaaaaagaaaagctggtcctcttcggacctcgaaagaaagtgggggcgaaagctcccaatggatgtccaacggtctctaccgtgggatgtcctgtccgttcttgcctcaggcctgagtcacgacaccaaacttccactcgacgttttaaacgaagccatttcggctcgtgatgtcgggggtctgtttcaagtgactgaaagtctggacgtaacagcgtacacgtccgccgatttgctccttcaggatagacttgtcggggaaatcttctcaaaatttgactttgccgatgcaccttttgataagcgtgcgaaggcgaagctccgtttcttcgaagcggaggagatgtgtcgtgagactaatctccgtgttgttcatgggctgaaaaccctcgaccgcgatacaaacgccgtactacatggcgctattcgcttgatcgaacaacgtattttgggagggtttgatgtcgatgaaatactcgacttctcccgattcggcccgggggcctcgctttgcgttaagggtccgtttacgaccgagtatttcaaactcgcgtccaggaccccgaccgtatcaagcggggctttcccgtatgcagaagctttgcttgcctgcgacccaaagtggaatgcgtacctcagcggtatacatccactcgatgtcgtggggccctataacctcgtgagagatgaagggccagagctaggactcgtggatcacaataaagtagcgttcgttccaaagaatgcgaagaccgataggtctatcgcgatcgagccgtattttaatgtctattttcagctaggtatcggtggtatgatacgcgagcgcctttacaagcgctgtggtattaacctcgactctcaactgaggaatcagacgttagcccatgcgggttccattacaggcgacctggccaccatcgacttctcgatggcgtcagacacaatctcgcgagagaccgtgcgcctgttgcttcctccagagtggtttgaccacctggataggttgcggagtaagaactatatgatggacggagcgatccgtccgtggcataagttctcttctatgggaaacggctacacctttgagctcgaaactttgattttctacgctatcgcagttgctgcctgtcagcacttgaacctcggtacccaagacgtttcagtctttggggatgacgtggtattgccaacggctgcgtgtgacctctttcgggatgtttgcacctttctaggctttaaagtaaatgaagataaaagtttcgtatccggtcttttccgtgaatcctgcggagaggactacctcagaggaatccgagtacgacccgtgttctgcaaagaactcgagacagtacagcacgtcgcctcccttgccaatcgcctatttgcacttgatcgtgcagtgggtgttggttctagggttaacgatatgttgcatcgcgctgttagtcttctgcatacacgcattccgcgtgatgttcgaagactggtcgttgggcccccaagcgaagacgtcgacggttatatccactgtacagacaccgcaaccctcacgggaagcgaccttgttaagtggaatcgtgacttatttgcttgggaacacccaaccatccggtttagacccaggaaactgacacgtcgtgatgacgccgcagctctctggatcaatttcggtctcgccgtgaggcgttcaccgataccgaagcaggaagccatcgtggaggggttgaaatccctcgcacatggccgctttaggtacatcagcgattttatcgctgaaccggtccctcggagtctactcgtagtc
>Hubei7|rep
ATGTCTACTTCTCGGAGACGTAGTGCGGATGTCCTCAGAGAGGCCCGCTACTTTCGCGCACCTTCGCAGACGACTGTTGAAGCCATTTTCAATTTCTTATCCGCTATCGATACCCCTAAAAGTCTTGCTGTTTGGCTCCTGTATAAAAACAAGGAGCACGACCAGCTTACTTCTATTGATATTGATCCGGGCCACTACGAGAGAAATCCGTATCGGTTCCGGCTTGACCTTGCCGCTGTCTCTTTCCTGTCGAAGTCTAAGTTCCTGACAACGACGTTTAAAAAGGAGGAAGTAGCGTTCAAGAAGTTCTTCAAATTCGAGGAGCTATGTCAAGAGACTAATAATCGTTTTCGTCACCCCTCTTCGGATCCCCTGAACAAGGGACCGAACGTTTGGTTGCTTGCTGCAACTAAGCGTAAAATTGAGCGGTTACTAGGCGATTATAGTCCGGATGAGTTTATTGATTGGGCTAATTGGGGCCCGGGCGTGTCTACACTCGTGAAGGGTGAGCATGTTTCGGCTATCAATAAGTTCCACGCAGGACGTGGAATAACGCGCGATCTGTACTCCCTCGTTTGCACCTGGTTTCCAGTTGCTTACCCCTCGTGGCATCGTAGCTTATCCCATAGTTATGGAGAGAACTACTTTATTCACGAGGTTGGGAACGTAATAGTCACCGTCCCGAAGAATTCGAAAACGGATCGTGTTATCGCAATCGAACCAGACATAAACCTCTGGTTTCAGAAAGCGATCGGCACAATGATCCGCCGTAGACTTCGTCGGGTTGGTATCGACTTGAACGATCAGACACGGAATCAGCAGCTAGCTCGCCTTGGGTCGAAGACCTTGGACTTGTGTACTGTTGATTTTTCATCCGCGTCTGATTCGATCTCTCTCGAGGTTGTCCGTGAACTGCTCCCACCGGGGTGGTTCCAGCTCCTCGACACCTGTCGATCCAAGTTCGGGATGCTCGATTCCGGTCCTCTTAGGTGGCAGAAGTTCTCCAGTATGGGGAACGGCTACACTTTTGAGTTGGAGTCGCTAATCTTCTATGCCGCTGCGCAAGCATGCATGGAGTACCTTGGAATCCAAGGGGAGATTAGTGTGTTTGGAGATGATGTAATCCTCCCAACACAGGCATTTGACCTCTTTTCATCCTATAGTGAATTCCTCGGCTTTAAGGTTAATCCGGACAAAAGTTTTGCGTCCGGTTATTTCCGTGAGTCGTGTGGAAGTTACTACTTCGATGGGGTAGACTGCAAACCACTTTTCCTGAAGGAGAAGCTCGTAAATGTCGAAAGCCTTTATAAACTGGCTAACGGTATCCGGTTGCTGGCTCATCGCTACGGTAATTATCGTAGTTGTGATTCTAGCTTCCGGGACAGTTGGACAGCTCTTGTTCTCAGGATACCAGAGCCACTTCGGCTCCGGGTTCCAAAGGACGCAGGCGACGCCGGACTCATCAGTAATTTTGATGAAGCCGTCCCGACAAGAGCACGATACGGTATCGAAGGATACTATTATCGAGGACTTGTCGGAGTAAGCGTAAAGACTTCTACGGAGATTGAGGCCGTTCTTCTGGCCCGTCTTTGGCAGCCGTCTACTCAAGCGCATAAGAATACCTATGCGCTAAGAGGCCGAAGTCAGCGGATGATAACAAATTCGCTGATCCCACGGTGGTACGATCTGGGTGAATGGTGGTAA
>Wenzhou1|rep
atgcaccttagcattgtaaaacattttacatgtctcctgcaagacctctgtattgatgaagagtcgcgtgactacttggtacgacgtttaaataacgaaggacccaagtttttaactgtcactcttcctgcgctctggaaggtcgtattgaccggcctagagacggggtacttggatttatccgagtgcaccgctttcgcgagaaagaagaagctcccgtacgttatgtacaggtttttctgcaaagtcttcgatcaaagaggatttctcagatcgaaacccgacgccgatgcgctacttgtcatcagacaagtctgcgagtattactacaagtgtagttttacattcgacgacgagcaactttcagttgcggaaaacaattacgtttcttccgaggccaatatggctaacgaagacgacatcgattggcagtttgtggacgagtgtcgcaagaattttcttacgaactatcgcccactggactctgcaaccatcactgatgtgttgcaaactactcgccctcgatttggccctggtagttttgtgccacctgacgttccttatggttcgtcgggagtggctccaggtgcctttaaactgaccgacagttccctcgtggggacatgcagagtcgatcaggtcgccttctctgggtactttcgttcttatccttctgctaaacacgaaaaaatcgtgcccgtgcatgaaggtaagacctccgaggttctcttcgtcccgaaggacggaagaggacctcgcaccatctcgagagagcccttatacctgcttaagatgcagatggcattcctagattggatatgccctctacttgagcaagtaactagccagcgaattaacttcgccgaccagacaacaaaccgcgaactagcccgaattgggtcagttaatggcgccttcgccacagctgaccttaaggaggctagtgactcgattcgctatcgggtcgctcgtgccatatacggggattcccccgcattccggtacttcctcacgcgagtaagatccactcatacaaccctgcctagtggtaaaaccattaggttacggaagttaagtggtatggggtcgggtttaaccttccctatcttatctctcacgatccacatcgcaatttcaacggctatcaagaaggcatccggtctcacttatcgcgaggccagccaacttgtatacgtctatggtgacgatttaattgtgcccacaaggtacttttatcttgttgaaccaaccctgaagcgtgttgggttaaagctcaacgcgaacaagtccttttcgaagggcccatttcgggagtcgtgcggtggagattaccttcatggtaaggaagttgtccccgtacggtttaaatgctcgtggttaaagatgccgaccctcgcggaagcgaggagtttgtatctccacttgcaaggcgaccatgccttaaccagccttgagcgtcactgtcgtgagctcgttaaagctggcttattctcgacggcggaatatctctattcccttatcgagaaagaccttggtcgtacgttaccgtacgtctatggcgatgatgtaccctacttgggtcgctataccagcgatcctcgggacgtacattatcagaaaccgccgcaggtagtttttctacctactgctgtttccgggcgcgtgaacaaaccgtgtccatataagcaccttggcagtttcctatccgcgaaagcagacaagacgcctgtcaagcacctttttgatgccgtcacattgcgtgatttagcatctaaagtagctgatatcaaagaatctgtacgccaaaaggttgacgaactcttccttgaaacgtgcgatttgggcactgaagtgcgcagagctcttggtgagttttcggagcgttatacgctacgattacaagctaagacacaacttccggttttctgccttgcgggcagaacctag
>Wenzhou4|rep (partial)
ttgtacttaacacgttaccagataggatctaagatgactaaactacccgttgacccctccgttgacgtaatgcccttcagcagcgaaaagctgctcagaggaatgcttctgacatgctttaagaatgtcgagcatttattcacgttagctgaaactaacaaaattattggcgctattcgcaacaataattttgatgtgcacgatctgccttgtgtagcccaaaagctggacgaagcaaggttaaccggaaacctaacagtttctggttttcgtgcactttatcagtttgctagtttacttaagaagtatccgcggagtggtaaagaccaactctgtaaggaaacagcttatgctaaattacaacgtggagaacgagactgtttttcagtcaatagaaccattgatcagcgtacttctgctgattacagactctttaatcgcactcgtgcaattattgacgacgttttaggttctgctgtaccgagagactttctgaaaacagatatattcttcggccctggctcaacagttaacatcgacttaagaacgtttgaagaaacttcaacattctttaagatctctgataaacttgttgtaactgaggctgcggaaccatatctccgtgctcttatgagctaccatccgaactggatggctatgcttgcaagtcattatcacacacagaaaaatgccgatgaaacctaccttcaatacgaaaataggatcttcaaaaagcatctccatgtggttgataacgattcgcctgcgcgtataggtttcgtacctaaaaacgcagatgagcaccgtgctatcggaattgaattcaatggtatggtacctttgcagaaggttgttggcaatttaattcgccagcgtcttaagcatgtgggtatcaaccttgattctcaacagcgtaacaagcatatggctcgcctagctaaaagctttagcttagcgaccatagacttggcgaacgccagctctagtatttcactggagctcgttcgagcgttattacctcctgaatggtttgcggttatcaatgatttccgcgccacacatggcgagtgtccatcaattaaaggttctgaaaagatccgatatgagatggtctcgagtatgggtaacgggttcacttttgaactcgagtccctcattttttatgctcttgcgaaagcaagcgcagagagagtgggagttcatccaactgagattaaaaagagtattactgtgttcggtgacgatattatcgtccctagccgtgttgctcctatattaattgaggggatgtccctatttgggttcacagtcaacattaagaaatcatttttagatggtttcttctttgagagctgtggggcggactattacaatggtgtagatgtaagacctttcttgattaaacgtcaagttagcactttacgtgatctgttttttgttatgaacagtctcatgtatagagcaattagccaacagcgttctgattactcagaactctacggtttgttgtttaagctaattccagatggaagtttcatgggtcctttgcacttcgaatcgaaa
>ESE058|rep
atgcgagtggactcttgccccgagatggtcgtgatgacctctctttgtgaaacgttagatacggctagatcactttcgatctacctgctcattaaatacgaagacgaccttacggttgttaagtatttgaagaacgggatcgatccaaaggagtatagttcggccgatagtttcagtaaagactataaccttataaagatcctttctaaatggaagggttggaatacgggtgtaaacttgaaagaacaggctatcagcaattggaaatctgctgaagttcataatagaaagacgaatgatcgcctaaggtttgcagtcgcgagtaattcgcgcgttgagtcggtgctttaccgcgctcaacgtaaaatagcaaacatattaggagatgcaccagtctctttagaatggactgactattgctcatggagcgggggtagtaccgtcgacttacgtcgtggtacaactgtcccgcagaagatgacctccaagctaacagttaccactaaggctcttacgtgtatgagccatgtggtcggacatgatccgatctggtttgagtccattactggacaaaccttagacggaccatgctgtatcatgctagactactttactgtagtcgatcatgagacattcgacactgtgccgaaagatgcaacttctgaccgaactattggcaagcaacctactgcaaatatttatttgcagaagggtgcaggccagctgattcgatctaagttgcgtcgagtaggggtagagctgaacgatcagacttttaatcaacaattagcacaattggcccagaaattggacctggctacagttgatataaaggatgccagcaataccttagcgcgcgagcttgtttatgacctactgccccttgattgggcaatgtttttagataggttaaggtgttcgagtataatcattggtaaggaagttattccaacgcagatgttctctgcaatgggtaacggttttacctttgaactcgaatccctaatcttctatactcttgccgcagcttgctgcgaacaagaaggtctgtgtaactggtatactaacgtatttggagacgacatagtcgttccttcgttagcataccctctgctcgtcgaggttttgtttcgttgcggatttgtagttaataccgaaaagagttactcttcaggtgtcttctatgaatcctgcggcaaacattactttgacaatgtagatgttacaccaatttaccagaaatcaacgacctctggtaaacgcgaagagatcatccgtttccacaatcgcatcatccgttggagtaagcgattgaaaatagattgttcgagacaaggccgtatcctcagaaagtattatgctaactttggagacgatcttgaacctcgaattcctatttacggaaccgatgatagcggttttatttgtgattctgttactaggggtagttctgataacaatcatggttttctatgtattgtttatcgtcctgcgccgcggtatcagaccacaaagcaaaaaccgttctacgcgctcgctttgagagtgaggactctaggcagtgaactttcagacggcctttcggccgacctgaaaggcggggtaaaccctaccacccgacctagtcgggaacaagctagtctttcttactccaaaagggtaagctaa
>Beihai15|rep
atgaacacagttacatgtagtcgagcgaactcaaagagcgctcgtaagggtgatcgcaaagcgacacctcgccctactgaaagaacctttcataaactagctctaaagctagcccaagcacgtgcaacgaagtacgcacttgcttacgacgggtttaacagtagccagagtaatcctgcgcttaatgcaatggattacagttctgatatggattttaaacatgattacatgctttataatctgttaagaaagttcctctctaatgatgagtcgaaagcagctctgcgtgagcaagctgcgattgacaagtttaaggagacggatgccgccttagcacattggaacgagtacctagattggagtaaccctgatctttacgaagatcacgagatcgtctcaattctgagacgcgctcgcaacaaagttgcaaaaatcttagggccttgtccgagcttatcggatctcgcagatcatgccggattttccggtggtgctacatttagtacaccccgaattgaaggcgatccgcgttttaagtactcatatgagtgcgtccagattacctacgggttccacccgattgctacgttgttgcaatcagaagaacctatatgggctaagcgttttgagcttgtccctggtaatcgaataaccacagtgccgaaagacgctgatattgatcgaccaattgcttgcgaacctctgtacaacatgaggtatcaaaaagctgttgggaagatcatcaggcgttgtctaaagtcggttggtatcaacttaaattaccaacaaaaggttaaccaagatttggcccgtgaagggtccatcactggtaaacttgcgacgatagatctatcggctgcctctgacagtattagcttgggcatttgccgtttgctattaccccgtcagtggtatttgttacttcttgctctaaggagcgataaaggggtcctccctaatggagacactcttgtgtataacaagatgtcatctatgggtaacggcttcactttcgaacttgaaacattgctgtttttcagccttgctcaagcgtcggaggaagctgcctcttatgaagctaacgaaactgcacgtcagtgtagtgtgtacggagacgatataattatctcctcacactccgtggacctgctagtgcgcgtacttacgtacaccggctttactaccaataaagacaagtctttttgggaaggtccattccgcgaaagttgtggtaaacactactttaacggtactgatgtgacgccattcttcattcgtgacatgcccactcattacgcagatttatttgttcacttgaacaatatgcgtcgatgggcaggtgtttttgggtttatgcccgaagaataccaggcaggttacgactatctccttaatttcattccagcgaagtggcgtcagccacggttgccggatgggatgggtgatggcgctctactagggcgttttgacgaatgtcaccggaacttcaaccgaaatgggacatatgtgtctcacgtatggtcgaagcgtcatttacaaattgacgaccctgatgacaaacagtataaacagttagcaactgtctacactggtaaaggtggctatttagctgccttagcgtcgaaacaatccagagcgagcgatgttgatatgtctaaacgtagttgtgattacgttgttgaggcaatcgataaggcctctagacatagcgtacgacctgcggatacaaccgagacggttgaaccaatggaagtacctggcatctacatacgtagatcaattatgatctcgatagtagactggttggattgggacgatcgcgtctcgagtctcacgactttggaccgatttaccaatccctgtgacgagtaa
>ESE000| rep (partial)
gtggagacaattatggaaatcaaacctgatgtgttaaccaacatgatcgatatcgatctgcctaccgtaaatccctttctaacgtctgatatgacgccgactgaggcacggattatggcacttaggcagtcactctttaaaaagtggctgccgaacgatacttctacactcgaccgcattgccgttgacagttttgttgctgctaacctgcgatgtgcatcgtgggaaatcccggatggctctctgtacgttgatgacatactgaatcaagctgtttatatgcttaattcagacatgttcgaagactacttaacgccctttgtgtcaattgcccgcggtattaatcgcgggcgacacggccccggttccagtaatggaactaaggctaatacgcattatcacaagttgtttcatggtgatatgacgtataaaagcgagagtttgtatcggatgtatcgcgcacagatttcatctacgtggactgaggcggaattattccgccggtctatttgtaagagtgctgtgtgtcgatctagtaaagtaatgaccgttccaaagaacgatcgcacctcccgtactatctgtgtcgaacctagcctgaatatgtttgttcagctaggtttaggttcatgtatagaggatgtcttacgacgttcccacaacattgacctctcaactcagcccgatataaatcgagctatggctcgcgaaggatccatgaatgcgaagttctgcaccattgatctcaagcaagccagcgaccttatcccacgaaagtttgtggagtggttgctaccgccagaagtgtacagagcgcttgaaacagcgcgctctgagtactttacactgcctgacggtactgagcacagatttgagatgtttgcttccatgggaaatggttttaccttcccactgcaaacgttgatatttgctacgttagtgcgtgctacatacacctgtttaggtattaaacctattaaaacaggcatccaccgaaattacgcggtatttggcgatgatatcgtatgcctttctgatacgtatcatatagtttgccaagtgttacgccgcgccggtgctatcgtgaatgacgataaatcattcgcggtaggtagctttagagaatcgtgcggctctgatttctttaacggacataacatccgtggtatttacctaaaggaatctaaaaatgagtcacacatctattcggcctttaatcggctttctcgctggagtgctagtaatgctattggtatcaataatagcttacgttatattaaaggactggctgtatttcgaccagtcccttatgatggcgcagatgacgaaggattcaaaatcccaagtcacctgcttacctgtcgaagaaaagatccaaacggatccatcttctacaatgcgctccggcgaaaacctcgagtaatcgaggttgccgctttgaccaatcccgctgggctgtatttatcagccattgcgggctacgtcggaacaggaggaattactgtcagaagtgacaggacttccttccaagtcgtcaaatgtaaaacccct
>Hubei12|rep
atgtacaattcaaaagtacgtagtaagaagccagtaccaccggtgttgggcaattctttaccaactaaccgagcagatctatgtcgtctattcactgtcccgttttcaaagaaatcggatcaacaggttaccaaaaagattgcgtctgaaattattcattcgcttgtcgattatgacaattctttttacgatgcattatttattaatttatcttatgcatcggttatagcctacgttgacgataatcttgattacgattatggttcattcatatcatcctgcttacgctctcttaaatccctttattcacatgatatttcagtggatattgggattgatagggaacgtgttgcaattgataagttttatgaatcagaagacagatgtcggctaattaacgaaaaggtccgacggatcttagatcgaggatacgataccctcgatgagtcagcttattttacagctgtttctcatgaaatttctaagattttagggccttgtccatcgttagcagacttgaacatgagatatggttcaggatcaaatacgactattaaaaagaacgtaactgcctcagcaaaattaggggcagtcccaatatgtagcagtaatgcggtaagttccgtaccggaactttattcacttctccctttattctcataccaccatagtggtaagtttagagttggcacaggtgagctttgctgcgtcccgaagaatgcgaaaaccgaccgtgtcatcatgattgaaccatcgttaaatacgttagtccaattaggtatcggatcgtttttaaagacccgactctcacactttggtgtggatttgcgtgatcagtctattaatcagagaagagcaagaatagcttctctcaatggacgttatgcaactgtcgatcttgaagcagcaagcgactcaatcgccttaaaccttgttctccttctcttaccaagcgattggtttgatttgttgaacaattggcgtactaggacggtttctattaaaagagatcgtacccacgtggaattagagaaattctcatccatggggaatggttatactttcgaacttgaaagtataatattctatgcagcttctttagttgcgtgtcgcttaagtaatactccattagacgttaccgtttacggtgacgatataatattaccagtcggtgcttttagtaccttgaaaaatattttcgatgcgttcggtttcaaactgaacacagataaaagttttcacactggtattttccgcgaatcttgcggggaggattatgtcaacgggattaatattagacctttctacaaacgtgatgtatggactaaacagtcaattgttaggtttcataatttttacgagtcccataaatatttcttttatgaaggctcttattatgactgcaacacaagacatcttgtgtggcaaccaagctaccaactattgaagttcctacgctcgtttgtgcccttcatttcaactcacacaccaggatacggcgatggctatctacacaattatctatatcaaattgattattatcgaaatgatgatctttgggttggtaacacgcggtcccgagggagtatatctcttagttctgtggatcgtctccttgtgtttgaattcaatagttactattcatttgatattgacgttgtggtctcaagaccctacgtctctaaaaaacaatacgttgctaaagaatatcgtgataggggtgatatcatgtatcctgcctacagtatatattgtaggtatgatgttaatgataccatgaagccgaatgaagttcgtgttaggaaagataataaactgtcttatccttcattaacgttattcacaaataagtttaggaggattgtaataaactctccaacgcttattaactaa
>Beihai35|rep (partial)
atgtcaacttcgttgcgtttcaatactgagtttagcttagctaaaacctcctttattattagggatctaatagatgatcttatacgaccagccaacggaatggtggcaatacctcgcggagataactctctcgtggatattggccatagcgtcagctatgatgcaagtcgttccgctttagatgtcaaactcgagcgtcaggcgtacgcattctatcaaaagaatgctgcgtttgatctcggtatcgatactaaaacggctgccctcactacgtttttagcgtgtgaggaaaaatgtaagatcgttaataaccacatacgcgcaaggcgtcctagcaatttctacaacccgatgttacttgaaggttgtagacgtattattgcaaagatccttgggccgcggcctcgaatttcggagctgcagtgtggttttggtccaggtgcaaacgttggtgtgtctagattaactagcatccgcagaaaattaaatgcggtaccaactatcacttctggtgcgatgccatatttgaatcttattcgaatggcttacccacagtggagcgctctctccggagaggtcgcgatacaaaatgtcggtaaaatcgcatttgttccaaagaatgctaaaacagacaggcctattggggtcgaacctttagttaattccttcgttcagaagggaattggttcttaccttaaagctcgtcttaaagccaatgggattaatctttacgatcaatcgcgaaaccaatacttggcccgtaaagggagcatggatggttcgctttgtaccattgacttgtctagcgcgtcagacaccatctcactagagttagtgaaggcgctgttacctgctgactggtacgacatgctatacgcatttcgaacagtcgcaacacgattggacgacggtagagttattgctttagagaaattttcttctatgggcaacggctatacctttgaactcgaatcactgatattttatgctataacacgttatacttgcggtaaagctgcaactattagcgtgtacggcgatgatatcatttgtccgtctgagcatttcactcaggtttcacgggcactcgagtcatgtgggttttcagttaactctgagaagagtttttctgagggcctattccgagaatcgtgtggcagggacttctttgggggagtctcagtcagaccttgttatttaaagggtctcctatctgttaaagagttatttaggttacacaacttctttttcagagaaggcatgcaatatatgtgtgcgactgtgcttaagtacatacccaaacggttccgttgttatggaccagatggatttggtgacggtcatttgttaactgaccggccactgcgctcttacgggcgcagcaccaaacacgtcggagggtttaccttccacacgtggtgtactaagccacgtatctgttctgatcaactgcctaaagactatgaggcctggttatatctgactacacattttgtagatccagattcagacccatattcggcggcagtacatcggcagtactctcggccatggagcatgacacctgctaatataagcagaagcatgtactatgaacgcggaggaaaccggtacagacaaatacgtgtgtac
>EMS016|rep
gtgaataacattgataccatgaaaagccttacacctatatggtgtaagattgcacaaaattttaacgccaacccgcggactatctcgacctttttaaggcgagcagataccgcgggcctaccgttcttaactattgatctccctaatttgggaaaagatgttgaccactctttaacgagtgggaggttagaattaacctcgcgatttaagacgtataagaatacgtctctccctgtctttcttcacgaactctttattaaagtttatgataaagatgggtatatcgtacaacatgatcatattaagatgctacgccaacttttgttcttattctataagtttgaaactccgtttactctggagcaaaaacaaagagcacaggagcagtttcaggagatagatcattcagtaaaaactgatgacttcccttggaaccttccagtggtacgaaagtacttcgaacagttgttgcccgatgatcctttggacatcgtgccacatcatgctggcggagccacggctgatcgtctgaacaatacggaaaaacgtgaggtgcgaagaataatacctatccatttgtcttcatcatattccgggtgtttattcacaaagggcagcatataa
>ESE027|rep (partial)
gtggatcaactcttttgctcacgtgagcgtagagaaagagctaggcagtttgccgctctgagactgtcgccggaacaactcggcgctgttcttacctccttcctcgacgattcttcgccgattcaactaacggttaaggattgcattcttcgcggtgactatatgtcactggtcaagctcagcgtggaccctcgggactacactgacccagaggagtatttctgggatcgtcaggctactgagctgctccggaagtatccctttcgagggatggagctttccgcggagagcgctgccaagtcaacatttcttaaagccgaagaggcttgtcgtctgactaaccaacgatttaccgcatctgcagtacatttgtactcagagtctgagcgagcactgataaaacatgctggccgacatatacggtacatcttaggtacgttcgacgccaatgagatgttgaatgaagcgcgtcatggcccgggtacttgcctcgaacttgaagccttagggctccaaggccgcggttatgtaggtagtgagtttaaattcgagtctaaaatctcactcactcctaacctagtgcctctggcaagtcgggtgctctccgagtacccactttgggatgctgcgagtatcgcagcccacggagctcatcgcttcgagccagtggagggtaaccgaatcaccactgtaccaaaaactgccgttaccgacagggttattgctatcgaaccgatgctgaatgttttccttcagctaggaatcggtggaatgattcgtcgtcggctcggatcccgtggaggttttaatctcgacgagagttggaggcgtaatcaggaacttgcccgtcttgggtcgatcaatgggagttattccacaattgacctctcgtcggcgagcgacatgatagcttacaatgtagttgggaccctccttccaagggattggttccgagcactggagttcgtaagatctccagtcggtagtatccgcatcggtggtcgtaatcagaccatcgtttacgagaagttctccagtatgggcaatggtgccaccttcgagctcgagaccctgatattctgggccatttgtcgagcgtgtggagttccattaaaggatttagccgtttttggtgacgatatcgttgttccgacagcgtactccgaaccagtcctttccgccctcaggttcttcggctttgagccaaacctgaaaaagacgttcactactggacccttccgcgaatcttgcggcaaggactacttcctcgggcgggatgtacgccccttgtatctaactaaggaagttgataatggacaaaaactcgtcaacttcgcgaacgcggtgcgtgatcttggtgtacggcgtaatcaggctgctggttttactaatagcagtgctgatattcgtttatcacccggatggcactatcttttgggatgcattccaaagaatattcgcgatgttataagctctccgccctacacagcttttgggttgtggaagggcggtttg
>EMM000|rep
atgttacatgttgttcctatcgatcggtattatagtactgttgatttgtctacaaacgttgcgcgtttgcgtacgttcgaaaagatgttcaacgctgatttacaagttgcgccggaaggtgttgatgctgctagcctctggcagcatatacgcttacggaaacgaatggacttgggaagtactgctgaactcagtagtaaagcttttgacaatttcatcgcagttaataattctgctggaaaagttatcatcaagcttagcccgcgtgaaatcgctaatgcacgagattttatctcaactacattagtaaatggcatgtatgccactaattcactacattccgcaccagaggggtggttatttgaccctaagcaacttgctatgaggtaccgtttttcaaatggtgccgccattggatctttgcagaaccaagttagcaagtattcttctgcagtaacatgcactagacgcgctctgccattgattaaactattacgtagttatgacaaccacctaaaatctttcgattctgaagaggtcatacgtcactccgtagtcaatggaaatcagttaggttttgtacctaagaacgagagtacaatgcgcacaatagcaacagaaccaaaagataacatggccttacaattggctattggtgattattttgctctttgcttacgtgtatctggtatagatatcacgaatcaacaacaaaagaataaggacttggcattagccggatctttgtctggattattttctactatagatttatcctcggcgtcagattttgtgacaccacagttagttgaagcgttgtttccccctgaatggcagcatctcatgatgtgtgctaggtcaccgaagactgcttatggtgatatcaaggggataaagttaaacatgatggcgacaatgggtaatggtttttgttttacattactcactatgatatgtgctgcattaacatacgcagcttcatgttattttagtcgcaatcaatgcgggaaattggatactaataagtatgcaatttatggggatgatataatttgtcctactcctgtttttaattgtttaacacatgtactcgaaagagctggtttagttgttaacagagctaaatctttctctgatggttgttttcgtgaaagttgtggtggtgatttctttaatgggcaagacataacgcccttttatatcactacactagaaaccgaagcaagtatatatatcgcaattaataaagtaatagactggtgttgtaaaacaagccacatgttacctaattgtttgcgtttcttgtataggttactaacgaaaccattattcgttcccgaaaatatgatgccagataatggtatcttatataggcacacacgtagaaacttccgttatctcgagccagagcttgtagaaacactagtagacatcccgtctacactacaaactaaacttgtgataggaagtttggtatcaaaagagatgcgtatggaattacaatacgatatcttcgatgcacccgctaacgtgagtgaaggtccccaatggagtgtaagtgttcgggcaaataagccttcttacaaaatttccaaagggcgtataaccaaaggttatacaaacggcagagtgtgtacgtag
>Beihai22|rep
atggataagaaaagaaagcgcgatcggaaacccgacgccaactttctcccttcccacatcggtgaagcttttcaaaatcaactggtcgatcttgtcgatcgtctagctgagaatggaggcttcaaggagaagtacctaaggtccgaacttctatcgaagtattgtgactcaaagacgactcctgccgatgtgcgacgcagctctgctattaagaagtggcagagtgtcgagaagagaaatgcgattacgaatcgccggttatcaatcggcgatgaggactttggatggactacctcagatatcatcattgatgatgctaggaagttcatctcaaaagttctcggcaccctggaccagaaaaaagtctttcgacggatttctcataccaatggtgctagtactcgtatttctcgcagtcctaaggctgcaatcgaaaagcatgaaggaaaagcacacgttagctcgagggccttgggttactggctgatgattgcgcaaaatacgcaattatcggatcaggaacttgagatccaagagtgtagtgaactcttcactgtgcctaaatcgactgatattgatcgcccggcttgtaaagagccggagattaatatgttgctccaaagatgcgttggcggatatatccgccagcgtttgcggcaattcggaattgatcttaacgatcaaacccgaaaccaagagctagctaaaactgcgctagcaaagggtcttgccacaatcgacctttcgtcggcctcagacaccgtaacaagatctcttgttatgtgtttgcttcctacggaatggtggtatcttctggacgatctccgtgtgcattggacatctattgatggagaaatccattatttacagatgttcagcagtatggggaacggatttacctttgaactggagagccttcttttttgggcgcttacgcgctcaatctgtcggctctcgggtgttagaggtacaatttcagtctatggtgatgatattattgcaccttcccgtattggacccagacttcgtagagtctttgcatggttcggttttaccgtaaatgcaaagaaatctcactggtctgggccctttagggagagttgtggtaagcattactatgatgggagagacgttactcctttctatattaggcagccagtatcgggtaaaaccgatatcatcagactcctaaaccggcttctcgtttgggatggatacccttatgggtgtttcatcactaaggaagtagctgaattccacgctaagtgggctcagcaaattcctacgagtttgtggggtggctcagatcccgaagatgtcacatctttggttactggccatatacctcgcaagcgactgtttcgtaacagccgtaagctcccatacaatcatatgtatggttttcggtcttggttaatgatgacggggcagatacctgtgccgtttggtgaagaaggcttctgggaccagtatatccacacgtttcagagagaaatctctgagcgcgaggaatgcttgtctctttcgccttctgttgagacccgttacattgtcgcagctcctgaacccttccgggacaggagcagcggtgtgtacgactccggtgaagtcacaacgtgggacccatatatgatatatggtgtctccgtcgtgccaggttcctactag
>GALQ010911402|rep (partial)
ATGATAGGGAAAATTCCTTCGCAAGAAAATCTTGCATTACGTATCCTTGACAATTTGATTAAGGATAAATTCCCAGAGCCTATATATAGTAGAATTAACAACTACTTAGGCACTTCTGATTTAAACACCATTGTCAATATGGGTTCTGAGATATCAAACTACTTAATTGGAAGTATTGATAAAACTAATGTTTCACATGGGAACTTCTGGAAATGGTTGTTGCCATATCCTACCGATCTTGAGCGTAGTGCTCACGAATTAAGGACTTATTATAAAGAGATGTTATATAACATTCTCTTTGTGACACGTTTTCTCTCTAGGTTCACCCCAAAGCAGACACCGTCTGCTTATGAGAGCTTCTGGGACAATAATGATCGTCTCAGGAATCAGGTAGCTAAGAATCCACTTTCGCCTCCAATGTTATACCTTAAAGATGTGTTTTATAAGGCAGTAAACAAAGGAGATAAGTCACTATTAAATAATAGGACCTTGCCGAGCGGAGCGGTTTTCGATCCCAAGCTGACTACTCAACTTGATAAATTAATAGACGTGATTGAAAACTGTGAATCAGAAGTACCGGATTCTCTTGTCACTGCTTATAGACAAGAGTCTTATAAAGGTGGGCATTATCATAAAGCCCCCTTCCGTCAGTGGAATAGGCCTAAGTCTGTGCCTAAGAAATTAAACACTGGCAGATTTATAGCCATGGAGCCATCCGAGAACAACTGGATAGCGACCGGAATTCAGGATTTTCTTATCTCCTGTTTACCAAATTATTGTAACCTTAGGGACCAAGAGCGTAATCGCAAATTGGCTCGTCAGGGTTCGATTGATGGCTCACTGTCAACAATCGATTTACATGCTGCAAGTGACTCTTTGAGTTTACATCTTATGCAGTACGTAACACCACCATGGTTGTTTAATATGATTCTCAAATGTACTTCTAGGGGTGCATATCAGAAATCCTTTGGATATGGTTTACATCATAAGATTAAACCGTATGCACTTCTTTGTACGATGGGTAATAGAGTTACGTTTCCTCTTGAAACATTACTCTTCTCGTCCATTGTTGAAGTTGCTAGAAGTCTCCACTCTATCACCTATCCAGACAGTAATTTTGCTGTATATGGTGATGATATCATTGTCCCAACAGACATTGCTGAAACAGTAGTAAGCCTTCTTGAGTATTATGGCTTTATAGTCAATAATGAGAAGACCTTTATTGATCCTCAGACCCGTTATAGGGAGTCGTGTGGTTCAGAGTGGTATGAGGGTTACGATTTGTCCACGAAGAGGTGGCCTAGGCATTACATCGATACTGATGATAAAATTGCCTGTTATCAAGGTTTAGTAGATCTACAGCATAAGCTATATGATTTACCTTACACTGATTCTTACATCCGTCGACAGTTATATAAGCTGTTTCCGAATATTACGGAGTCGTATCCCGATTCACAATATGATGATATTTGGGCTATTGTCCCAAATATTAAGATTAAACCTCAATTAGAGGATGGATCAAGGCCTGAGATGGAGATACATACAACTATTGTATCAAAATCGTCAAAATGTACAATGTGTGAACATTGGCGTTTGTGTGAAGAATTCCATTACAGGAATGCTCTTCTACACAGCCCATCATATTATGATGAAACATGTAGGCTGATTGGAATCACAGAGAGA
