# Supplementary material for: Rapid de novo evolution of lysis genes in single-stranded RNA phages
Source: Nat Commun. 2020 Nov 26;11:6009. doi: 10.1038/s41467-020-19860-0 (PMC7693330; doi:10.1038/s41467-020-19860-0)
Supplement: Supplementary file 6 — Supplementary Software [file 41467_2020_19860_MOESM6_ESM.zip › Supplementary Software/Data/classic_plus_newFunct_mat.txt]

>AP205|mat  
atgaacatgtacaaatgggtacctgaaagtatccgcgattctggcgaggggcaaccctcttattcaaataatggtgatta
tgcaccgagcggcccttgggttgctgcgggtattcataccatgccacaatcgctgcgggattccatgagaaattctatca
tggtcaccgcgcaagctcgtcgtgatgtcattggccccgaatggggccctgacggacgctttactggatatgcttcagtg
atcgggacacctgatcctaagcctgctgatattgtgaacaagtttacagttgaacgcagaccggtcagcaacggaaattt
tcaacagcgtgtgaaagctggtgacattgttgttgcaccgtataccagtgatggaaagattactgttaaactagtcgccg
gtcagaaggacatttcaagtactcctgattacgattatcgaattgacagtagtttggcgtcatccgccggatttgttgtt
gctggtgaacgttggtattataccaaacgtcacttcattatccctcgttacttccaaaactggcgcatgcgccggcgtaa
gtacgtaactggttgggtaatgccaacgttttatagtccgaaagagatttttaatcgccttaaggattcgttggtaccag
atactgggttagtcacccaagtttgggcagacaacaacacaaaacggatggatttcctcaccgctatggctgaaatccca
cagactctctcttcttttctcgatgcgttgggttacctcggatcgcttattaaagattttaaacgtcgtcgcttcttttt
aaataaagcgcatcaacgtatccgtaataagctcggggtgtctttcgcagaaagaagatcacaaattgtatctaagtacg
atcgtaagatcgcatctgcccgtaagcctgcaattattgtaaaattgcggcaacggaaagaaaaggccttaaaagcccta
gataaaatgcgtgttcgagaggaaaagaaaatgatacgtgaatttgccactcaggcagcctcactatggctttcttttcg
gtacgagatcatgccgctttattatcaatctcaggacgtattggacgtaattgccaactcgacttctgaatttatgacat
cgcgggactttgttgctaaagcaatcaacattggaattcctttggaatggaatcttgatcaagaaaacttggtttctcaa
ccgagacacaatgtgatggttaaatcaaaattgtcacccgaaaacaacatcgggaagactctttcagttaatccatttac
aacagcttgggagctgttgacattgtccttcgtcgtcgactggtttgtcaactttggtgacgtcatcgcagggtttactg
gcggttactcagatgattctggggcaactgctagttggcgctttgatgataaaaaggtattccacttaaagaatatcccc
tcagctatggtgatcgtcgacattaacttctacacccgtcaggtcattgacccgcggctgtgcggggggcttgctttctc
ccccaaacttaaccttttccggtatcttgacgccatgagtttatcatggaatcgatctcgtttaaagatcagtcgagcta
cttga
>MS2|mat
gtgcgagcttttagtacccttgatagggagaacgagaccttcgtcccctccgttcgcgtttacgcggacggtgagactgaagataactcattctctttaaaatatcgttcgaactggactcccggtcgttttaactcgactggggccaaaacgaaacagtggcactacccctctccgtattcacggggggcgttaagtgtcacatcgatagatcaaggtgcctacaagcgaagtgggtcatcgtggggtcgcccgtacgaggagaaagccggtttcggcttctccctcgacgcacgctcctgctacagcctcttccctgtaagccaaaacttgacttacatcgaagtgccgcagaacgttgcgaaccgggcgtcgaccgaagtcctgcaaaaggtcacccagggtaattttaaccttggtgttgctttagcagaggccaggtcgacagcctcacaactcgcgacgcaaaccattgcgctcgtgaaggcgtacactgccgctcgtcgcggtaattggcgccaggcgctccgctaccttgccctaaacgaagatcgaaagtttcgatcaaaacacgtggccggcaggtggttggagttgcagttcggttggttaccactaatgagtgatatccagggtgcatatgagatgcttacgaaggttcaccttcaagagtttcttcctatgagagccgtacgtcaggtcggtactaacatcaagttagatggccgtctgtcgtatccagctgcaaacttccagacaacgtgcaacatatcgcgacgtatcgtgatatggttttacataaacgatgcacgtttggcatggttgtcgtctctaggtatcttgaacccactaggtatagtgtgggaaaaggtgcctttctcattcgttgtcgactggctcctacctgtaggtaacatgctcgagggccttacggcccccgtgggatgctcctacatgtcaggaacagttactgacgtaataacgggtgagtccatcataagcgttgacgctccctacgggtggactgtggagagacagggcactgctaaggcccaaatctcagccatgcatcgaggggtacaatccgtatggccaacaactggcgcgtacgtaaagtctcctttctcgatggtccataccttagatgcgttagcattaatcaggcaacggctctctagatag
>C1|mat
atgcgtgtgaatggtacactcaaccgtacggggacactggagaaggagttcaccttatatagaaccttaacaaaggcacctgtagagggcaaacctccttccaaacctgtgacctcaactatcaggcttcggaacaacgtagttgaacgctgtcagcgttctccattacgtcgtactaaagctgataagttcggctggcgtaacccaacggcgtataatcgcaccacgctcttaagcgaatcgcttgggggtcgtgttaccgattatttctctaatggggacgtagcagtctggactggcgaggctgggacgggtagtgcataccatcccgtgcgattcaatggtctgttgaacacttaccatcaagtcgcggtctcgtcaaacctcatggctcgcgccgacaccgaagcattggtgaaggtgaaagacatgaaggtgaactatggagaggcgctagctgaagccagatcgactatccgccatttggcgaaaacatcgattacccttgttcgggcgattaagttcgcccgatcggggcaatggcatcgggtagctaaggaattgggtcttcgtaaagatcaagttcttacgggcaaggcacctgccaatcgctggttggaataccagtttggttggatgcccctgcttggtgacataaaaggcaccatggaccttcttaatgaaggtttccgtaagaaaggatataccttttcagttgtacgacaagtacaatcggaaggtttacctttagtattgtcatctttcgatgctaatactaactatgacgggacttccaaatatctctgcaaaacgaagatgtattgcaagataaggaatgaaacccttgcatccctaacacgaatcggcttggccgatccgcttcaggttgcttgggctctcgtgcccttttctttcgtggtagactgggttctcccagttggatcctacctcgaagccctttccgcaactcacggtgttgactttctaagcggtacgagggtccatagagtcgaattcgactttatagcctcctcgcaacctccctttaatcaacagaatgtgattaagagggaaggtactttccgtagtaggcatgcaggagtggcaactcagcgagatgttctcactaggtttccatttccgatgctctacgttaagtcccctttctcggtatcacatggtgtgagcgctttagctctcatcagatcactcaaaaggtga
>Hgal1|mat
atgcaagtagcggcacctgtcaaggtgggcactgtctacaaaggcaatgcaaaatatcgaaccgtagtggtagatcgcaacggtaatcctatctcagataagactaccgtaaacactaaatttgagcaatggatcgtcgaacgtgataacgttcgtaaatcgaccaaaactcgaactaagtggcgaccgccattggcttaccgtaagaccatattatcactgagtgatatacgtggggagtgttcccagaccgttaactctagcggtaggacgacatccatttctggtgacgttcctgctactaattttaactggaatctgaagaaaattctccacggtcaatcagatatggtaatgtgggatcttaatgagttagcgagagctgaaactgaggttctcgtaaagctcaagaactctaatatcaacttaggcgaaggcctagctgaagctaagagtacttacgagcatttagccaaaacaaccaaaacattgacgcagacgatccgcgccgtgagacacggcgattggaaaggtgcgctcaatgctttgaaggtcgatcctaaccgtaagtggtccactaaggaccctgccggccgatggctcgaacttcagtttggttggactccgttgattaacgacatctccgcattaatggactataaaaagacctttgatgtatgggatgccgggaagcgacggaattacttctcagttactcgggcactgaagtcccaagatagtggtccgtataatacggccctatccgggttcccagccaatacctccagaggaaatattgaactggggacaacagttaagttatattgtacggtagctaatccaaaactggctctattgaaccagattgggctactggcgcctcagcaagtggcttgggcattaatgccttggtcatttgctatcgattggttcctacctataggaacttttcttgaggctataactgcgcccttaggctttgagttggtcggcggtagtcgcacccgctatgcgcaaggagggggaaccctcgttgcacaggcttggcgcaactccgcttcatcatctcaaaacgggcttttcgaacgtgatttcgagattaatgcgatgaggcgagagcctatcacatctttcccaattccacgtccgtatatcaaaagccctttttcaacttctcactcgataagcgcattagcgctgattcgtcaacttaccaaaaggtaa
>M|mat
atgtatattgatgttacttcccctgtgtctgagacatggtccggtacgtgtaccgtccatcgccctgcggataaagggggaccttaccagaagactatctctgggaaagtgacgactttatcctcatcgcgagctacttcctcgggaaagaagggaactgtggttattgccggtgagacgataccttgggcatacccaaggccgtactcacgttgcattacccagcgaacccccctcggaggtagtttcgagctagttgttgacggttatccggcgactctctttggtcgtataccatcggagacgatggttacgcctggaggttcgtctgttaccataaagagaattcctaatgtaacggacttctctggtttaccaactatctcaagaaacgaacgatcgcgtaactatgcgtcgttcgccgactcgtttaatgacgggtcggaactcgcgaatgctgcccttgagtttggtgacaatatcgctctcctcgctaatttagcgacgagcgttatgtacttctaccgcggggtacgacacgggtctatttctgatcttaatcgtgccttcggcggaggaaagattcgtagtgtctctaaaaatgcgtcttcacgctacttagagtatatctacggtatccaacccactctcgatgacattcattcgacctttgaggtactaaagaatactcctctgtcgaatctcattgctaggcgaaaacgcatgtttacgcttgaccgtgagttctccgacggtggattccgctttagtggtaagttacatcaccaagttgggtgtcattattggtttgactcgcctgagcttcataatatgagctcattgggtcttatcaatcctgcactcattgcttggaatgctgtaccttacagcttcgtactggattgggtcctaccgattggtagtctcctaaattcgctcaccgcatatgcgggtgcgaacttcatttccgggtgggatactctctacctggaaggaacctgtacgtgtgctcctcgttattcgtcactatcggcctcctggccgacagcgtcctctcttatcacgataaaagcgatgcgtcgacaggcccttgctgggtttccccggccgttgcctttcgtcaaaaatcctttatcgaccactcaccttgtaaactttgccgccatgtggcgtcagcgttacaaataa
>Phicb5|mat
TTGGCTAGAATCCGGAATCGGTCGAGCATCGCCTCATCTGGGATGAGTACGTTCTATCTTTTTGGAACGC
CCATCGTCAATGAGGAGATTATTGTCAGGAACACCGAATGGTGTTCTGACGTAATCGGTAATCCGGGTGA
TAATCCCCTAGATATTCATAAGCAGGAGTGGACTATTAAGCCGCTCTCTGGTCAGATTATCTTCGGGTCC
GGTACTTACCGATCTCTTCAGTGCCCTCCGGAGTACTGTCGTGGCGCTTCATTGAGCCACCTCAGTCTTC
CTAGCCAATCCGGTCTCGGAACAACCGCTCTTGCTAGGACTAATCCTAGCAGGCCGGCGTTCAACCTACC
CGCCTTCATTGGCGAGTTGCGAGACCTACCCCGTATGTTCAAGATCGCGGGTGACACCATGCTGAGGAAA
GGTGCAAATGCGTTCCTTTCTTATCAGTTTGGATGGAAACCGTTGATCAGCGACATTTCCAAAGCTTTAG
ATTTCTCCGCTACCGTCAGAACTCGTTCTGACGAGTGGCATAGGCTCTATAGCAATGGCGGGCTCAAGCG
CAGGATCAATCTCGGTGTAGACATTGAGCAGAAGAAGGAGAACGATGTTGTCCTTCATTCTTCCAATGGC
TTTGTGGTTGCTTCTCACACAGTCATAACTGTGCGGAAGACCTGGGCGACAGTAAGATGGCGCCCAGATG
CAGGTTCTCTGCCACCCATCACCAAATCTAGTTCCGAGAAGCACGCTCGCGCGCTCCTTGGGCTAGGGGT
TGGCGGACTCATCGAGGGCGCATGGCAGTTAATGCCATGGTCCTGGATGGTGGACTGGTTCGGTAATGTT
GGTACTTTCCTTCAGGCAAGTAACAACACTATTGGGGCCAGTCCCGGTCTAGTCAATATCATGACGACGA
CCACCACCAATCATCAATTCTCCGTGAAACGCGATCTTTCTGATGGCTGGATCAAAGGAGGAGATTGTTC
TGCAACTGTGACTTCTAAAGCTAGAAGTCAAAGCTCTGGTCCAACAATTACGGCCAGCATCCCGAATCTC
TCGGGACGCCAACTATCCATTCTTGGTGCACTGGGGATCCAACGCGTTCCTCGTCACCTTCTAAGGTGA
>PP7|mat
atgctcgaagaacactattacagccggaaaacgtgtggatctggaggcggtctatcggttcaaagaaccggttacccgcaaactgacccccccgtttttaaggctgttaatagcttcgaacgtgctcccttgatcgtcggtgatcacgtacacagcttgccgtactggtctcggaagataacgctcgagtgtactccgtaccccttcacacttcggtgggagggcggagttcacaaggacggtattcccgataaggtaccgcatccctcttgcgaccctgggagtgagcttgtctcatatacccattcgcgtgaggttgactgtgaacggtttatcggccccgtcccaagttctttcactgatccgaaggtaacttcggcacaatggaagttcttggaggacatggctgatatgaaggcgcttgccgacctgaataagagtctggtgaacctccctatgctttataaggagagacgcgagacccttaagatggtcggtaatcgccttggtggtcttgttcgcgtggctcacgctgcgcaagaccgcgacctcaaacgatactttaaagcgcgccgtaaggatcgccgaaaggtagcggaggaggtggccaacgggcatctcgagctcatcttcgggtggttaccactcattggagagcttgagggggcaattgagtatgctgaattgcccgacctcgacttcatacggtgtcacggtctgcatacccttgtgctgcagagtactccctgggataactccgtagatgtacggagctaccctaattgggagagagctgctggcacgcggattacaggttccgttcgcactcgtggtgtggtcgagtcccgtgcaagtgttcgaacagcgcttcgtttcaatcttgaaacatcgctggctggggacgcccgtcgtctcgggttcgaacccatctctacgacgtacgatatgattcctttatcgttcgtcgtcgggtggttctcgaacttcgataaatacgtgcgtactctagcaccgctaatcggcgttacctttgaaacaggtagccaaaaccggcgaacaacttgcgagcttgttggctgtacacggttctatcccagaaccgtgtcgcccccgagcggatggttcgcgcgttggaaagactttcccgatggaagtctctccgaagtctcaggacttcggcgtactgacatcaggtctgtcctctcgacgctcccggatcccgacgttcggttccatgctgacgttggtctctttgagatcagcgcggggattagtctcctcgcacagcgttatctcaaaccgttacagcgactactgaaacgtaagtcgttcttttatgggaggacataa
>PRR1|mat
atgactaaacgaaagtatcggttgcgacggtcaggaatcctccgtcagaccttctcagccgagaataaatctgactggacgacgtcgactggtcaacgcatgactcagaccaatatcagctctgctgacgttggggtagagtatgcgacgatctatcgagggaagggacgctgggtctgggtgcaacacccggaaggcttccttttcccatggcgaatgccatcttcctatacccgaggacatcaggtcatagacctgactagctcaacatctacgatcacgtgggcctctcccttttcaaaaggtagtggtacacgtaccggtgttccttttgagaacttactcaacaggggcaactgggaatcgtttatggagagtcggttagatatgagacccttgctcacctacaatgagatggctcgcaacaatgttgcgattcgcctcaaagttggcgatgcaaaggtcaacttatctgtgttcgcagcggagatgaagagagcggtaacgggtttagcatcaaattttattacggtcgtcggtttataccgcgccgtacgaaaaggagattttaaacgagttgcctctctcatcaaaccagatccccgtcaaaagggattttcttcgcgtgatgtggccggacggtggcttgagttgaactacgcaatcatacccctcctgaatgatattcgagggggctatgagtacatcagtgagaatttcgaaaaactcatgacgtacagcgtttcttcaaatctcaagacgccggttccactccattatgttgaggattcttcctcagtttcgatgcaagccagtggtttccgtggcgtacgaacaaaagttcattacgtcattgatcttcctggtttgcgcgaagcttccagggtaggattaatcaatccgttactcgtgggttgggaacttgttccctactcatttgtaatcgactggttgctacctgttggaaacatgctggaggccttcacagcgactcatggcactaagttcatttctggtactcgcacccgctggtgcgatatcgatctgaacggaactgtccggagtcaatatgaaggctacgtagattggcccaattcgggtttatcagaacagccattcaccgggaagatctattcgatttcccgtgatgtgctctatgattaccctatggtcctcccctacgtaaagaaccccttctcaactacccacctcattaatgcggtggcgttgattaggaacctcttcaaacggtag
>Qb|mat
ggttccccccgtaggggggtactctatgtagtagcaaccattactggaggcaacatgccacgtttacctagggcacttcgtttcggaccgaatatggaggtcttaagcgacttccaggaactctggtatccagagtccattatcgattccgatgtgaaataccctttgtataccttcagaggtagcatcggtggatctttctttgattcttacggcacgaataatatcgtccgcgagattcgtagaacgcctcactgtgctacagtacctatagccagttctggcttaaggccctgtacctccgtttggtatgacccaaccagcttgctcttcaggattcctgagatgagggctgagtgggacaatggcatgggtgatgctggagatatcgtctataaagactttctcttcagcaccccggcacctaaagagttcgatttctcgaattccttagcgccacgctacagtaatgccttctccgcttttaatgccaaatatggcgttatcatcggtgaagggcacgaaacacttaagtatttcgcgctgttacttcgcaggctacataaagcagtccgtgccgttcggcacggagatttacgtggtctccggaaaatcctcgactcttataataagggtcgttggaagcctgctactgctggtaatctctggctcgagtttaggtacggtttaactccgctcttccatgacattaaaagtgttatggatgattggaaccgtattaacgacaagatccagaaacttcgccgtttctctgttggtcacggtgaggatttcaagctatcaatagatggtttgtatcctggcctaacccacttcaggttatccggcgagattaccgtccagcgccgtcatcggtggggtataacctacgctaatcgcgaaggttacgccacattcgacaacggttccattcggcccgtgtccgactggaaggaactcgctaacgcgtttatcaaccctggcgaagttgcatgggaattaacaccatacagcttcatcgtggattggtttatcaacgttggcgatattattgagcagcagaagcaatggtatcagaatattgacattgtcgacggttaccagcgtcgcgatatacgcatgcgttccgtctctcttaaaggagtacggaatggcatacctgtacgcgttactggatcagtcgaacttgttgattccttttacaatcgctctcatactactcgtatcccgcaagccacactagcaatcgatacgtccttctcgagtattaaacacgtgatggacagtatttctcttataactcagcgcataaaacgctga
>Beihai34|mat
atgccgtcgagaaaggaacagatccttagggattacgttagaacaacgaaatccttcaatggatcgatttcaacctcgaatgtcaaactaaaagtcttcgaagaagattcaacctggcagaactctatgagggatgctaaagggagactcgtccttgggcctaataattgccgtatgctggtaaagaagtacacacctggatcttccaggtttgacactactaaccggtacaagcaatcatcatatactaaatcgtggttcaattatgaacctccgcctgtcttcggtccttccggaccagagaagacggaactatacgatctagcacatgctggcctctataacaaactccatgatattgatactaacttcgcgcaaattatcgccgaaaggcgacaaacgttttccttaattgcgaaaacggctacgcgtttagctagagcttactcctccttacggagaggtaagaaccctttcaagggttatcgtttatcggatagaaaaagtgccgcaaacatatggttagaatacacatatgcttggactccgcttctttctgatattcatggtttgatggaactacataaaatcgaaccgaagccatttcatatgtctgtttataagacacttgatgggactaaggtaagatctatccctgctaatggaactaccggtagaagaactattaccgaaaatttcagttacagggttacccttgcgggttctgtagtaatcggtgatcctggggtcgactttttgagtcgccttggacttaccaatccatctctgcttgcttgggagcttttgccatattcgttcgttgtcgattggtttctacctatcggcgactggcttaaatggcatcaaggtctccactactgctcgctcgttaacacgagcgtcacggaagttaatgctgcacggtttctttgcgataccgagcaacttacaggtattaacccattcacaaaaatgatgtgggtttcatctggttcttcctgtacagcagaagtgaagaacagatataggcgtaaaacgcccattcctgctcctaacatctcactccgttttcctgactcctggcaacagggcgttagcgctatcgcgcttcttcagcaacggttcaaataa
>Beihai8|mat (partial)
attggggatctcggaaggtaccttattcgccggggacatccgtccagatggtcacctcgtgaccattctggtgcgtatgtggcctggcaatttggttggagtcctcttattagtgacctttatcgtcttgctgacttggctgatgccacggaagcgaggataaaggcactaaaggagggacatcgtgagcagaagtatggtggtaaactaccaccatccataccattctcacagtggaagtctggagtgaagaagactctagtcaatggctatcgccattgggtagagtacgagattcactttaaacgcgttgagaccaactggttcactaccagatttgagcttaacgacgagtatttaccagacttagacaacccgtcagcgaatattagaagagcccttgggcttgatctttctaatatgaccacggtatggaatgctattccatggtcgtggctcgttgactacttcttgcaggtcggaaacttcttagaagcccaacagggctactaccgatctacagctgatcaaatgtgtttgatgagcaagagtgaacttgaggctgctgccatgtggcatgcagaatccagttactgggaaccaggtatgacctgggactcagggctggccaagtttacacatcttagaaggaaagtcgtctaccatccaaagcctcagctactctaccgaccctttcttactttgggtcagttgagtatacttggagctttgtctacctctagaaccactacgtttttccgcagtggatga
>Beihai2|mat
atggttgcattcaatccgtcttctataaaatattcacagaagccggttggttcttggtacgattgggtatacgatccacatcccaaaactgggacgtttttcgcctacaccgaacgtgacaagggagaaatgttctccatcaaccataagccagatcccgacggtaaatatcgtcggggaggcaattggctggcttataagcaagagatccgctgtgcaggttcgagtaatcgaacctaccgcgccggatggggtccagcttatgaaggtacatttatcattaaagatagtaccatcaataactgggcctcagagttgtttcacgccgttcctgacaaggacgatgtgtacaatgattgcttctcctatggagcgcaagcatacgctgccctaaaaccggctccgccggattttagtgctgcgtcctctctctatgagcttaaggaatacttgaatccgcttaagcagaaggttctcaagcaccataagaggcaacaaaagcttcaaatgagacatgggaaactaactgctcagatgtacatcggctactacttttcgtggttgcctttgttttctgatgtccgcaacttcattgtcgcgttcaataatcggaaaaagcgtttcgaccagcttcttcgcgatgagggtaaacctgttcgccgtcgtcgttacctgtcaaaaaagacaggtgatgaggatacctctcatgaggaatcctggacagcaggcggacgcggttacaaccccgaaactcggccagtactggttacccagtgctatgctaagtatgggggctacggtggcggccgcaaacagacacgtaacgtatctgtttggtgtgccggagcagcttcatacctgctccctccagggcccagagatggaccttggaagcgaaagataatgcgccgtattttggggctttatctttctccgtcccaggtatatcaaattataccttggtcatggatggccgactacttttccggactgggtcattttatggacgcagtatccgggggggtagaggaccgtctatggttccattacgcatatgtcatgcgtaaggagacgaagaccggagtgttcgatttctggggcactacttatgattttagtggtgcttatcagagatacgatacccaagcacgtattaagagcgttactatggctcgcaatacagcttctccttttggatggggattggaaactccaaattctcatcaaatgtcaatcttgggtgccttagggtactctagattgccatga
>Beihai5|mat
gtggtacgtagacgcacttattcccttccaagtactagcggaacttatacctgggatttatatcctggtaaagtttatactactactgcgaaaggcgacagtggccaatgcgatgatatcgcaaataaccctggcgggaacaacgtttttgacctcattcatgagtcgggaacctacacaccaatgacaggtgagggttctcggtttggttacaaaaccaaactcaataacgccgttccggatcagattaagtctaaatacatatcacaccttagtgtagatacatcaggttggcaatccatggctagcgccatggctaataccaatccgtcacgtccagaagtgaacgtgcctttatttctttacgaattaaaggatctaccttcaatgatacgtcatgtaggtaggagagccgaatctaatgctagattcgcaggcgcaaagaatcttccagaggtcaaaagacttctgaagaagcgcctatccgccaaacagatatctgaggattacctcgcatatcagttcggttgggctcccatgataagagacttgctcgctttaacaggcgttcaagatctcgcggcggaacgacagcttgagattaattctcatcgcgtcggtccgtacctacgctacaagcgtacattgggatctggcacgaacgaagtctatgttggatctcgcagtgttttagctgcgaatccttatcaagccactggcgcatgcacaaagcgtgcgcagcggactgattggggaaccattacttggaaacccacatggcctaagtatcgtgcaatatctaacccttctactgctgccatatatcgtgctgtccttggcctcgatatcgacttctcattattttgggaagcgatgccttggtcttggttagtcgattggtgtgcagacataggagatgctctctctatccgtcggaataccgtcggatattcgtttcgtagggcttcatattgtagccatcacgttaccgaacaagagatcatcccttgggggactagcaaggctggtccattccaagggggagatagtgtggtcaagagagaaacgaaatatcgtgtcccttggtcaccatcactcacttcagcatctcttccttttttaggggagagacaactgatgactcttgctgctttaacgtttacgaggtag
>Beihai7|mat (partial)
agagagaagggccactatggtggtggttcctactcttactatcatcccactaagaagaaatggataactacttccattcctggtaatcttagtgggtatgaagaaattgtcaattcctatacttcagctgggccaccatttgttgaccaaaactggttcaaaaaatgggggtatgattttactccagtgagagtgaacggatcttccggtcgctatcgctggtcatcgtaccctttgggacgaactcatgttcccaattggcatgttgttggcacgtccgaatggaattcgatggagactcaagcacttgctcaagttaatccaaacaatcccattgtggatctccctttgttcttgttcgaactcaaggacatccctcgcacaatgcgggccattggcctggatttgcgacggagggacggaaagggtttccttacgaaacccgatcttaaccctggtagtggagttcttacctatcaatttggtatcgctcctctgctgcgtgatctttctactcttttggatctttctgaagagattcagaaaaagtccgaaaggttgaagaaacaacaacgtaagaaaagattctccggtagtttgccgggatcttcttattccagctcagacataaacattgagcttgctcataaagcttatgtctatatcgaagcaaagaaagacgtgaaaatccgccgatggtggactgctcacgccgatcctgacttcgattggtctgccgacttatctggtcttaactcgtttagaaacgcgttagggctagatcattcaagtctatcaactgcatggaatgcacttccatggtcatggttggtagattatttcacaaatgtttcaacatttctgaaggcccacagaggtgggtaccaacagagattgagaaacctttgtttaatgcgacaccatacggaaacaactcatcttaacgtagttaagatcgttggagcgtctggtgccgtgaatggagcatcgctcaatggatctagtggacgtttaaccgttcaccagaaagatcgagcagtcaagtcgattcctcagccgagacttaccttcacgcctgtactaacagacaggcagaaagggatactctcagctttggctcttgcatatgctggacggctatcttag
>Beihai9|mat
atgagacataaagagcgaaatacttccaaagaagttatcggaagatacttatttcgcaatccctatggtggtcagactacgcatactaaaacgctcaaactagacaggtttgagagcgtagatgatgatacatcacctaagccctacgtcgagccaaaccctcttgatattattaagaggtacgaaggctgtgtcagagtatctggcactgtcgcgtctcagctcttcggagtgaagtcatctgagcaatgggtttcgtatcccgttgtgcagttagtgccgagttttggtgtggattcgttcacaccccttggttcttttgcttcacttgctctcgaacgcagcacccctaacgacccctccttcaatcttggggaggttctcttttctattagagagattcctaagactattcgtagtctgcaggaagtcttaagaggtgtgccagatgttagaaatctagcgtctgcgtacttagcgaacgagtttggccttcagccgatgattagcgatcttcttgctattcttcagcttcagcgttcactcgcagactctgcacgtaagacacgcagagctgagcgaggaaggtcattcaagggcactctgtataaggacagtgcgagttcaagatctcgccactggatgtcatctcaatggcatctccatccttatgacgtactgaacctctatgaaacaaaggtatggtattcggttcggtttcgaccgataggaggactgtcttgccctcctaacctcagtcagtctttcccagctcttgctggcctagaccgaccgctgtctaccatttgggaacttgtcccatggagttttcttgtcgactactttgtcgacgttggctcctacctttcaaatatccaagctttcgagcataaggatatatgcatcatgaggtggattgattcttcgagcaggtttaagcctagctcaagtccacctaaggccgttggcctgtggaccctttcagagaatactctgaagtttaaatcaatcccatcccgctacgtaaagaagcagcgggctgtctttaagtctagcttacctgcgccgataaagttctttctttcatcgaagcagatagcgaacattctagccttgggtctttcccgaaggtactag
>ESE029|mat
atgatggctttaccgatcattaacctccccacacggactcgatccagcaacacggacggtctcggtagctttcacgagagcgtcgtggggacgcgacaagcgaaaccctacgataaaccggcgacttatgaggtcaaccgggtctcaactacctatgcaaagctcttcggggacaccactacccatggtggcatggctgacgccagctcctataagggtgattacttggtggacccaacctgcagtatgccttgtgtcagcgaagagatcgattgggcagttaactccgcccgagaagcactgatcaacgagctgaatgaggaagccatgatcgccgtcaatatcgccgaacgacaacaatcgatcaacatgatgacaaatcgtgtgatgcagatttatcgtttcacgtcgagacttcgccgtggtgatatccgtggggccgccgctcaactacgcgtcgacccgactcctatacgcagtcgcccaaaaggcaacggtcgttggagacggagcaaggattactcgaacgcctggctagagttccattttggttgggaacccttggtcaaggacatcggggcttgcattgacttactctctgaacccattccagggggtgtttttactgttaaaggtaggaatactcctttcgataagtggtcataccgtctgattaactctagctacaacgagtatcagcggagagagattaaaggacgggtacgaggaaaagctggcgctgaaatatacgtcacagatccgaatgcctacctggcgaaccgtctggggctcgtgaaccccttgtcggtagtctgggaacttgttccctatagcttcgtggtcgattggttcgctaatgttggtcagttcatcggccaattcagcgacctctacggctgcacggtgcttaacccttggtatgggtggactatggttgtaggtagtagccggtatgagtatcactatgactgggggaatcaaacccacggccaagaagtgactcagactgcgctatattcacggcggtatttgggcatccccagcgtgaaactgggtatccgcccgcctaaacgactttcggtcgtcagggcagcaaccgcgatcgcgctcttggtgcaaaaactgtaa
>ESO003|mat 
atggcacaaaccaaaaacctgcatcgtgatcttggcaactcgcttttgaggttgttttcaggaggcgcgaaggcaactacccgtaaggcggtgcgccgtaaggtgcccgtctttgatgcgaaggggaatccggtccttaatcggaaaggccaacctacgtatcgatacgcccatgaggccggctcatccgaagttcggggggaaaccctcagcaaacggatggccgacgtttatctcacggggcgtatggggattgttcctttgttgagcgatctcgagagttcagtgaagaacctgcaacggaagtggaacccacgttacacagcgaggggactttcgaccgttcagggccaatcatccaatgtgaaaacgttgggcggtgggtattttggaaactgggacctcacggccacggtaaccaagaccttcacggcgcggtatggcatcctctatgagagcgatggctttacccgccaactggcacagatggggttgacgagaccgtttagttcggcctggcagttaatgccatggtcgttcgtcgcggactacttcctctccgtcggaaagtatcttgatgctatccagccagccggactcaccaaaactttgagtgcttggggtagcactttggagaccaccatcctcacgattgttcccactcagtggcacccctatacggggacgctaccgacaagaacgtcgtggtcttggaccttcaccggcgcatacctgcaaaccactgctgtgaagcagcgggttgtatgggacgcgtcgatacctagtcacccggccaacggcacgggattatctgaaatccggtcttttgatcttgcggcgttactgctgcagaggatgaaggccaagttctga
>Hubei7|mat
ATGGCAGTGCCATGCGGTAAGTACCAAGTGGGATTTATTCCTCTTGGAGGATTTCGCTGCGCGGTTGACAGGAGCCGTTGTTGTCACCGCCGCGTATCATGGGGTACAGTATCCCCCCGCAATGCGGGTAAACTCGTATTTCGGGAGGAAGTGATGGCAAGGAAGACGTTTAAGGAAGTGCAGAAGGGGGATTTCGAGCAAATAGTATACAACAGGGAAGTTTCTAACGGCCCTGTTGTTGCTACTCGTACCTCTGCCCGCACAACCAATTACTATCTTTCTGGCTATCGTGATTCGGTCAACACTCCTGATTTTCATTCGCCTCGTCGTGGCCTTCTAAAGCCGCAAGCGTTCGAATATTATCATGAGGAAGCCCGAATCACTCGCCGCTTTCAGCGGACGGTCAAGGCATCGCCGGCTTACGTCGGCAACCTTGGCCAGACCTCAACTGGCAATTCCACTACAAGTGAGAGTGGGTTGACAGGAGCTGAAAGACTCGATCGCGCTTACACAACTATTTTACCCGCTGGGATGGACGCTGAGTGCAGGAATAAAATCCTCGCTAAGCTTAAATCGTCGAAGGTAAATTTAGCTGTTGCAGGCGCTGAGAGAGTTAAGACGGCGGACATGATTGCAAAGACTGCAATCAACTTCGCTAATGCTTATCGGAATTTGCGAAAGGGCAACTTCGCCAAGGCCGCCGAAGATCTCGGCGTCCCCCCAGCGAAGCGTGCTAAATCGCGATTCAATAAGGATTACGCGAAACGCGGCGCTCGCGCCGCGGGCGGTGGCTGGCTTGCTTTGCAATACGGCTGGAAACCACTGATTTCTGACATCTACGGTAGCTGTGAAGCTATCGCTCGTGCCGGGAATCAGCCAGTTATCGGTCGTGTAAAGCAGACAGTCACTCGCACTTTCCCTCTCCGGAGACGCACTGTGTCCAAATCGCAAGATTTGGTTCAGGTCGACTTCTGGGATGGGGAACAAAAGGTGGCCGTTCAATACGGTATCACCTTCGTCCGTGAAAACGGCGGACTCCACGTGTTATCGGAGCTGGGAATAACAAACCCCGCACTGATCGCATGGGAGCTGGTCCCGTTCTCCTTCGTCGTGGATTGGTTTTTGCCGATTGGTTCCTGGCTTGAAACTTTCGATGCCACTTCTGGCCTCGTGTTTCACTCCGGTTACCGAACGACATTTTCCACCATGACGTCGAAGTACGTCCAGACACGCAACGGAACTTATAGCAACTACACGGACGATACCTATTGGGCTGCTGATTGCGAGGATATCTTTACGAAACGGGTCGTTCTCACGAGCTTCCCGATTCCTGGACTTCCAAGCTTCAAAAACCCGGTCAGTATCGGCCATGCAGCAAATGCTTTAGCTCTACTTACTCAACTTTTCAAGAGGTAA
>Wenzhou1|mat
ttgcctatacacacctatcaccccgcaggagactgtgctatgcgtgaacgctttcgcaccaccaacggaaccgttatctacaaggacggctcacgccaatccttgactgaagtacgcgaatatatgttggatcaagtcgatgggccaaaggcccattcgcccgtcctacatcttcggtatgataagcttgccagcgggctcttgccctctggtgataagcttgatcaattcagtgatctaccagtactcttacgtgcgactgaagctattgctcagttagtgcaggaagtccctgcacgtccgcctaagtttattcggaacaataggtttgaccttgttccgttcctggcagagctcgacgacaccctcgcgatgttctcgctaaagttcatcaagaggttctcttatggtgctctgacatgggggattattccctttttgtcagatgtgcgatcgctcgcagactcatattccgatataattaacgggtatgaaaacatttttcgttctccacattccgtggagacggtgagggcgaaccgaaagttcaccttcgataatgtcttcaacgattacaccggcctcgcttgcgaggctagtgggatcattcgcgttaatgggaccgcttcagcaaacctcactcttgctagggaaaaagttaataaactttacttcctgctcgacgaggtcggatttaaccccgatgctgcagccgtatgggatgccataccgctgtctttcttagtggactacttcgtcaacattggcgaagcccttgaaggcttacacccacgtggttgggctaattacgaatggaatgccattggctaccatacgttcaaagctcaatttcgtcaccaagtgcggaccccttcgggtctaaactctggtctctgggcagccggaaagctgttcattaggactggctatacacctattaaggtgtcaacggccgttgagaataagaagcttgttttcaagtctccttctcttcaacagtggttcaacgtattgtacctctccaccttccttaagaaggtgttctaa
>Wenzhou4|mat (partial)
agcaactgctgcggcttctatccggggctttcgcctgacggcctcttcggaggtttttccattacgagctatatgctcacaataggtgtacaaatgattgagaccaaacggtccgagtcatctgtagtcgtacgcgatctccagaaaggaaaggttgagttcgacacagttgtgtcggctcctaaccaatctggtatatctgcaaaatgtaagtttaaggtcgcaaaaccttatcgttatcataatgcggactatatcggacctagatctatccatgtcaaactgcctagcggcactttggtcaacgttccgttgccatcgtctgctacagttttatctgagttagaatctggttcctttgaaagcactcttagaccatatatgcaatctcatatcttggaggcagcccaaggggctagcctaaattcccaagaatatggcgatttgttattaggtgtcactgcgctcgaagcgcgggaaacctactctatggttaagaatgtgtttatttcactatataatctcctttttgatttctatcgagatcttaagagagggaacatagtgggtgctgctgacgctgtagctgatgcttggttacagtggcggtatggttggcgcccctttattggggaactgaccacaatgcatgaaatgttaactaccgataagctttctggcctcaagtcatcatacggtaactccgtatatgatctcgatggtcaggaaatccttatcaaaacgttcgttgttgaagacgagggaacgtactttacgtacgaactctctgtttacgacatcaagcgtgttgttaacaaagttggcttcctctatctcaatacggcaagttcaagaaatgattctttacttgcgcaattggggctagatgccgactcaatcctaagcacagcgtgggaccttgttccattctcctttgtgatcgattttttctttaatattggtaaccttctatcggatccgagtcactcggaccgtatagatacgttcaaccactatgtaagtacaatcattgatcataaatttagggttaggtgtattggtgccaacattgatggtattaagctggtcgatggtactccgtcggaaagtgcgatatcattttgggccaataagtatcctccttacgcatccttagatctctggacagaacgtacagatttagttcttgaagctactcgtaattctatgagtactcctgtagctaactggtgttctgagctaggtatttctgcaattcaacatttgcagtcatatatctatgacgggtcgggttatactttggatgactactttcagcatagaacttggtctaatggttcacaccattggaaacttgttcaccctgtaagcggtcggccttatgatccatactccaggtcctttttcggtgtcatcaaatcagagattttaccactgatgggatgcttctcgacgaaggatgaaggtatggcttacctacggtcattcatctgccaaataccggtaggtgcgctccgtgcgaaggctcatgaatctcatgagttcttctacaagcacatgattagaatctcagattctaatgatgattttgtccgttgggaattaagaggagatagttcgttttcttctataggtactttaagtacatatatggagagaaactatatcttcccttacatgccgcaagatggaggcttacctaactataaggttggtatgttttccattcgttccgttcttgaaaaagaactaattaatttcgaacccgcggatagacccgagtatagctttgctgctaactctttttgtagagaaattgacaaccctggcgaataccaaggtatcactatcaatacagaactatcttctggccaatgggccgatcttgctgccctagggctcaagatcgcacgtagccggttcggataa
>ESE058|mat
atgcaagccaaaagcctactgaggtatatgccgacttcattcgtgttttcttctgcaaatccgagccattataactatagttatgatggatcggaggtgtataagatggacatggttgcacctggcgcaataattcaaggcaataggcgagatcccaacgattggcaatacgacattacgcgagttaatcgcgcgaggtccatttgctcaaagtccggtatctcaagctggtctgacggatggaatgtagaacttggtcaacccaattgggtaaccggcccttactcttggactcaatcagcgccaagctcagctaacttacccgacctcacttctacagtgaaccgtctggtgagtttagctgatgctgaagctctggagaagttatgggagaaggttcgaggatctcttgatttatcaattgattcattcgaacgccgtaaaaccctggagatgattaatcttctaccgcgattcaagaaagcaatacttcaggctccgctgggaggccgtaggataactcctacgtcaaccttaaagagtttaggtaatgcttggcttgaatggacctatggttggatgccccttgcctcttccattcatggaatagccgaggaacttacaaggtacgaggttaatcgtatacgtaagtttaatgcacgcaacactcagtccgagacctcgacacgtcacataacgtggaccggcctaaatggaacctttgacggcaaagctgtatgcaatgctgaagcgaaagttaggtacgtgtgctcttttgaagtcgataacttcgacactaaaaggatcacaagtcttaaccctgcttcgattgcttgggaattaatgccctacagctttgttgttgattggttctatgatgtcggttcctatatgcgtagtttcgagtctgcgttactgtataatagacaattcgtaggaggatataaaagtattctaatgacgagtagagcatcatgttcggcatccaatgcgcagttatctgcgtacggtgagccgatgattgataactgcactcttcatgaagaagaacatatatcctttcgacgagttgtactatattcagtaccgttcccttccgcccccgtattaaagattgatctaggtgcaagtagactgcttagtgcagcttctttacttagtcaatttttacgcgggtaa
>Beihai15|mat
atggcctacttttattactacccatctgattcagatgttcgatgcattgattcaacaaatgactcgactctgaagatcaacgggaagtgggtaatccccacgaatcactataagaactgggagtttcaaaccccagggctcgtagtgaacccgaagaatggagctgtgtattcccctcgactcaccggtgctactccgtttggcattccgccaacgggtggtggctacgatgcgaaccttaaaaataaggctatcgcaaacctagtcaatgccaaagctcaatacggcgaaagcctatctgagtttaaaggcaccactaagatggtcggtgagatcgggaagagagctgcgggaggagaccttaaaaacactaagcaagcacttaaagtgattgccgctggtggtaaggctcttgccggatcagctgccgctcttaagcgaggccgaatgaaggaagctgctgtactccttggagtcagcaataaaaacttctctgacatcggtcgtgacgctagcggtagatatcttgagcttatgttcgggatattacctcttcttgaagatatgaagacggcccatgaattatttatgcatggggtctcggctgttaaacagcctggcatgttcgtaactacgacggcttcactgaaaagtaaagctcaagtaacacgaacaccgttaacattgaacggcatagagggaacgagagtcatcaccactactatgaaacgtaaggtctacatgacttactatagtaagggtgacgattggattaacaagcttgaccgttatggtctaggcaacccagccttaatagcatatcaagcgactcgaatgtcgtttgtgcttgactgggcgttaccaatcggtgactttctgcaagcgtttacatctcagcgaaactcggtttttcaacatggtcataaatcgacctttggtgaagaatcgcacgttttcgaagagcctgtttccaaatatccggcgtatgccagaatggatagggcaccttccgctaaaggtggcgcgtttgcaagagaggtgatcttagatccctcgatctcaattccgcgtttccagatcccaacgggacttggtcaagcggtaaccgcaatggctttggttgtacagcattcaagccgttaa
>ESE000|mat
actgaacaaacggtcgagctcgttaccggattcgaaagaatcgcggatggcgtgcccaactacaaggaaaagattaagcagggactttcagctacaggtgcgatgcgcgtcgaaataagtgagaccaaatacaaaaaaggtcttattaaattcattggcgtgcaccctgttgtactcaacaaagttgggtactcaggctggggcggattggaaccggttttaaaaccgatgcctgattttaactctagtttgatgcaggaagctgtaaatgacgctaccattggtatcatgaaaaagatacgagcacaacagcaattcttctctgggcccacctttttaggtgagtttagagacgttgtgcatggtatacgtcatcccgctgaggcactacgcggtttgtctaatgatttagttagacggacttcacggcataaagggaaggcaaaactttcccgccgtgacttgcgagatctcgggtcaacatggctcgagtactcgtttggcgtagttccgcttctgaatgacattggtgatattgctagagcttccttagatacacaagaagctcagctcgcccgtgtccgctattcctctaaaaaggaagactcgtactccgatgttttacaaacggagtgccgggttacgtgggcaatgttagacggtcttcacgacacaaagggaaggcgaaactttccccgcgtgacttgcgagatctcgggtcgacatggctcgagtactcgtttggcgtag
>Hubei12|mat (partial)
ctaatacttacgcaccggagtttctttatgacgcaatcgaatatatccacacgtgttcccggaagggaagaaattctcttagtcagtggcgtcgactggccccgtgaattcgggtcctatggtcgttttgtcaaagacaaaagagaacatccttattccaaagaacattctttgtgggaatattctttcgcgttacataataaagatactgttcctcatttatattatttttatgagaacgatccctattctgcaaaggcatatggtcttccgtcgcaaagttttgataacgaaagtaatattctctctaatctaactttgacggcgttaaatcggatggctgaccgcgttaggaattccgagctacaattgggtaacgacatcggggaagcaaaacaaactttccaaatgattggtgataagattaatactatcacctctgctattcgccacttgaaacgtggcgacttttctcgtgcccaacgtgctctaggtattgttgatcggaagcgtttgccaagaagattgcgtaaaaaacatcttattagcaaatattcgcgtcaaggtatcgacggattgtcgtctgcttggctcgaactacaatttggtttgaaacctctactatccgaaattaaggcaggttatgatctaatgagatcatctgaacaaaataaggctactaaaggtgtcgagggttttaacctcctaaaaaccaaatcatctgcttccacttctttctctgacccctttgtagcgggtaatgtcacctggatacgtaagaaaatctatcgtattaattacaggttctattatgagaagaaggtcccaaccgtcgcgaatactaatactcgcctcggtctagacaaccctttcggtgtcttatgggagatctcaccttggagtttccttatagactatctcattcccattgggaactatatagccgctaaggaattccttaacaaaaatccaccgttgtttgcttggaaaactgaagtgattcattttacctcgaaggcaactccttccaataccaatattttgctaggtattgattcaaagtattcgtcgacttctattttgcgtaagcaaactactgttgatgaattgcttggtggtgtgccctttccgaaaccaaaacctttttcagaggttttttcggttgcgcatgttcttaatgcgattgccttacttggtcaaacgcttaagaagtaa
>Beihai35|mat (partial)
aggggttcaacgcgagcaatcgcacctagggatacaccggtattggtgtatgtaagtgtattacatgcattaatactgcccgaggtcctttgtgctgcaacttgttgcagtgcctttcggcttcactcgcttttggaggaaactatgtcaatatttaaaggacaagatcttgtcgactactctttaccgtatggcccatcgggtcatcgtaaggtgcgtcgtgataggtatctttggtcagggaacggtgattcacgagaagtgaacccgtataccgctgaattcaaagataaccaaacaggatccatatactttaatgactggaagttttctcttcctctccacccgtctaacgcgacgttcattagccaatggccaaatgaaactgatgcaatagcgggtctcgttcaggaatggcaacaaaccgaatttcaactcggtgtttacattgctgaaggaaaggagtctgcggaaatgattgtccatcgattaaattctatctttcaggctgtttcagccgtcagaaaaggatcgattggtggcgcccttcgaagtttagaagggtccctcgtttcacgcaagtctcgaaagcgagctgcacgtaaagtgcttgattccacgtttgatgcgtggatggagctgagatatggctggatgcctttagtttatgacatctatgccatggcggatcacattactgtgaagccagttgttaacaatgttcgtaattctgttatgaatagtgttaatgaacaggttcaacgaaacgttcacggcttaacggccacggacgaacgggagcaatattgggcaatttctgcctatgcatccgtattcagagaaccttcttgggccgagcgtttaaacctcgtcaaccccgcgcaagcgtgggaattgatgggagggtcatggatcgtcgattggtttttgccaatcggttctacgatcaatgccaattatgctcgactcgcgatgccaatccaagcagggggcgtaactcgttttactgagttccgttccgatacctcattcgagggatctgcttatggtggcggtgttgcaacgcaccctagggtgttttccgagtacgtttttatggagcgttcccctggtttaggtagtattcttgatgacctaagtggtctttttcaagaaactaagcctaagtgggatacacaactaaaacgtatggtcgatggttcatctttattaaacaatgaactacgacgtctccgttaa
>EMM000|mat (partial)
attagatcagtctacaagcttgatgtcgaatacgacttcgctacagctgggtggagtaaggccgtgaaatctcctttatttaaagggtttccatcaattataacacctacgttgatagttggcgtatacgataaaagacgtgatccgctcgcaaatatgccagttccagacattaggtttaaaatgcctagtgagatttctgacaactggccaaataaattggcaaatttattgtcaatcttcgttaacggccgatttggccgccgtaccaaattatcagatttgttgctgtactaa
>Beihai22|mat
gtgtcccgtccgaccctcttcacggagggttccatgcgtgattatcaggcagttttctactatcctgaaagaggctggtccgtgcaaacttgggattccctggataaaccaggttgttccaactatccacggtactactataacgaaactactccaacctttccgcgtttgctgaaaggtagggataattcgaaagtaggcccagctccttaccctacgaactattttggattcagagttgaattccaagaaaagcctagggaatcattttggatttctggacggaaatatctctacgggtgcggatttcatatccgtactataggtgaaaagactctcatcgttgaagacgaatcacttcgtattcaaggtatgaagatctctttcgcagatggtaagaagatctatcttcctaatccatctgttaacctaatctcaagggtgcgtgaaaacgctattggtcaattgagatcgaattcgatcaatttgggccaatcccttggtgagctccctgaaggtcttaagtttatctatgatacaactcggaccgttcttgcctctgcgattcaactccgcaaaggtaatgtctcaggggctcttgcaattcttggtttcaagaaaagacaagagtcgctcaagattattaacgaagccacgcaaaatgcagccaaagctgccctagcatggaaatttggcgttcgcccaatggtgaacgacatcgttaatatcgccggagagatagggaaagcgatgcagcgacctgattttattaaggtcaaagcaactggtactgaacttgttaacttgtcagcccctagtgggggacttgttactggtgaagtactacaggttgttgaggtcggatacaacatccggccaaaagcagcttatgccaacgctttcttaggcttgactaaccccttggctaccgcctgggagctagtacccctttcgttcgttatcaattggtttgtatcaattggtgacgtacttggggcccttgacgctggtgtaggtcttgatgtagtgtcgggttatgaaacccgtgttacgaaaggagcctacagtttggtatatcccggtagtgttgctgacggtgagaattcaacctctctgtttacttcagaaaggaaggttcttgacgccatcgcaccacctggtttgtatgccaaacacaccataggtaaaggtcaactcacaacgttagccattatggctagagctctgacttaa
>GALQ010911402|mat (partial)
ATTGGAAAAGTTCCAGGGAAACTTTCTAAGAAAGTAACCCGGTCAACGTGTAAAGATCTCTTTGGCTCCGCCTGGTTGGCCAAAAGATACTCAGTTGATACTACATTGTCTGATGTTAATGAAATTCATCGCAGCTTTGTAGAAAGCCTTAACGATGTTCATATTTTCAGGAATGGACTTCGTGTCACTAATGACAACGATGTATTTGAATACCATTCTAAGTCAACCCTTATCCCTTGGGTGGGGGGACTTCAGAACATCAACTTATTAACGCATACCGATTTACAGCGTTTAGGGCTTGACCCAAGTTTATATAACTTGTGGGATATGGTTCCCTTTTCTTTTGTTGTAGATTGGTTTCTCCCTATTGGAGATGCATTTGAAGACATTAGTAATAATATTTGGTATGGTACTATGCCATACGATGTTACTAATGTTGTATCTTTTAAACACACTCACACAGCGATGACGGCTGGTGATGCGTCGTGGACGTTCTATATCCGTGATGCAGATTATGTCATCACGGACTTCTCAGTACTTGCTGAGAGGAACAAGAAGATTTCCACACGTACGTGGATGAAAAGATCAGCGGATGCAGCAGCATTATTCTTTTAA
