# Supplementary material for: Rapid de novo evolution of lysis genes in single-stranded RNA phages
Source: Nat Commun. 2020 Nov 26;11:6009. doi: 10.1038/s41467-020-19860-0 (PMC7693330; doi:10.1038/s41467-020-19860-0)
Supplement: Supplementary file 8 — Source Data [file 41467_2020_19860_MOESM8_ESM.xlsx]

## Sheet: Figure4abd
		Figure 4a								Figure 4b
		Time (min)	pBAD24	Beihai9_1 (wt)	Beihai9_2 (wt)					Time (min)	pBAD24	Beihai9 (wt)	Beihai9 mut121	Beihai9 mut123	Beihai9 mut131
		0	0.212	0.244	0.233					0	0.196	0.218	0.227	0.17	0.218
		20	0.33	0.334	0.366					20	0.366	0.374	0.401	0.304	0.398
		30	0.418	0.397	0.473					30	0.47	0.48	0.53	0.4	0.48
		40	0.516	0.469	0.587					40	0.6	0.61	0.65	0.52	0.64
		50	0.641	0.548	0.695					50	0.71	0.75	0.75	0.65	0.78
		60	0.729	0.615	0.773					60	0.81	0.79	0.84	0.71	0.83
		70	0.814	0.595	0.89					70	0.89	0.92	0.95	0.78	0.86
		80	0.957	0.57	1.032					80	1.07	1.07	1.09	0.81	0.92
		90	1.049	0.53	1.157					90	1.15	1.21	1.23	0.82	0.84
		100	1.158	0.494	1.262					100	1.3	1.35	1.41	0.83	0.82
		110	1.29	0.458	1.401					110	1.45	1.47	1.54	0.81	0.76
		120	1.403	0.417	1.527					120	1.59	1.63	1.65	0.81	0.69
		130	1.558	0.41	1.647					140	1.83	1.87	1.89	0.77	0.59
		140	1.64	0.401	1.768					160	2.02	2.07	2.09	0.67	0.54
		150	1.789	0.387	1.892					180	2.16	2.21	2.2	0.63	0.49
		160	1.877	0.376	1.976
		170	1.978	0.365	2.067
		180	2.059	0.353	2.148
						Figure4d
						Time (min)	pBAD24	Beihai9_2(wt)	Mut 123	g15tA54D	g15tL51V	g15t	L51V	A54D
						0	0.217	0.258	0.225	0.215	0.223	0.223	0.232	0.236
						10	0.264	0.32	0.28	0.255	0.267	0.278	0.27	0.287
						20	0.328	0.386	0.331	0.317	0.333	0.33	0.324	0.355
						30	0.39	0.495	0.419	0.396	0.412	0.416	0.395	0.41
						40	0.477	0.596	0.508	0.479	0.5	0.507	0.448	0.502
						50	0.569	0.713	0.636	0.598	0.622	0.616	0.542	0.594
						60	0.692	0.809	0.728	0.698	0.706	0.715	0.643	0.708
						70	0.775	0.88	0.762	0.741	0.789	0.78	0.74	0.799
						80	0.853	0.981	0.768	0.76	0.846	0.823	0.836	0.87
						90	0.949	1.078	0.788	0.77	0.935	0.877	0.913	0.96
						100	1.038	1.2	0.795	0.778	1.004	0.923	0.991	1.047
						110	1.151	1.326	0.788	0.76	1.074	0.975	1.093	1.157
						120	1.27	1.449	0.79	0.76	1.147	1.016	1.19	1.331
						130	1.392	1.594	0.773	0.756	1.217	1.055	1.319	1.392
						140	1.518	1.769	0.76	0.73	1.295	1.134	1.438	1.508
						150	1.678	1.866	0.74	0.727	1.366	1.169	1.565	1.676
						160	1.79	1.96	0.717	0.719	1.425	1.212	1.755	1.779
						170	1.895	2.056	0.719	0.695	1.495	1.273	1.856	1.895
						180	2.01	2.149		0.696	1.56	1.326	1.979	1.995

## Sheet: Figure 5de
	Figure 5d
	Time (min)	pBAD24	Hubei7_1(wt)	H5	H6	H10	H15	H18	H20	H23	H24
	0	0.214	0.2	0.24	0.2	0.207	0.214	0.2	0.195	0.2	0.195
	20	0.332	0.327	0.355	0.324	0.336	0.283	0.273	0.312	0.271	0.28
	40	0.491	0.474	0.508	0.471	0.496	0.422	0.409	0.455	0.415	0.428
	50	0.576	0.572	0.589	0.563	0.573	0.49	0.488	0.542	0.501	0.497
	60	0.651	0.665	0.671	0.631	0.654	0.596	0.572	0.624	0.575	0.584
	70	0.765	0.737	0.78	0.72	0.754	0.652	0.637	0.701	0.655	0.665
	80	0.852	0.85	0.834	0.826	0.83	0.715	0.715	0.778	0.728	0.716
	90	0.942	0.946	0.904	0.87	0.908	0.77	0.788	0.85	0.79	0.798
	100	1.056	1.034	0.971	0.845	0.957	0.805	0.83	0.888	0.816	0.833
	110	1.166	1.15	1.037	0.755	0.992	0.82	0.775	0.822	0.76	0.782
	120	1.305	1.275	1.082	0.69	1.02	0.817	0.704	0.747	0.702	0.718
	130	1.43	1.39	1.09	0.643	1.023	0.79	0.646	0.703	0.645	0.665
	140	1.514	1.496	1.13	0.626	1.049	0.766	0.61	0.693	0.624	0.649
	150	1.676	1.624	1.13	0.608	1.024	0.726	0.58	0.638	0.605	0.595
	160	1.784	1.757	1.126	0.58	0.982	0.683	0.555	0.618	0.592	0.572
	170	1.886	1.87	1.11	0.577	0.99	0.659	0.527	0.61	0.558	0.554
	180	1.987	1.959	1.098	0.57	0.944	0.62	0.503	0.602	0.54	0.533
	Figure 5e
	Time (min)	pBAD24	Hubei8_1(wt)	H1	H2	H3	H4	H5	H6	H7	H8	H9	H10
	0	0.201	0.214	0.202	0.207	0.277	0.263	0.243	0.213	0.205	0.221	0.239	0.221
	20	0.35	0.35	0.33	0.269	0.465	0.323	0.36	0.315	0.364	0.341	0.38	0.34
	40	0.535	0.538	0.471	0.412	0.614	0.456	0.565	0.505	0.492	0.525	0.59	0.487
	50	0.657	0.665	0.546	0.503	0.74	0.524	0.665	0.61	0.607	0.624	0.674	0.552
	60	0.735	0.737	0.653	0.635	0.785	0.556	0.719	0.685	0.686	0.7	0.745	0.584
	70	0.834	0.822	0.717	0.689	0.817	0.555	0.785	0.771	0.742	0.727	0.75	0.6
	80	0.933	0.9	0.725	0.75	0.82	0.547	0.828	0.822	0.794	0.76	0.728	0.612
	90	1.024	0.997	0.651	0.737	0.83	0.54	0.85	0.895	0.787	0.734	0.722	0.622
	100	1.15	1.17	0.614	0.69	0.795	0.546	0.878	0.98	0.8	0.73	0.74	0.636
	110	1.29	1.19	0.548	0.631	0.805	0.505	0.898	1.063	0.802	0.711	0.73	0.644
	120	1.405	1.268	0.519	0.576	0.783	0.498	0.89	1.114	0.78	0.68	0.73	0.655
	130	1.58	1.43	0.493	0.54	0.742	0.483	0.875	1.224	0.765	0.635	0.752	0.715
	140	1.64	1.5	0.455	0.514	0.73	0.465	0.832	1.311	0.851	0.587	0.728	0.642
	150	1.764	1.572	0.4	0.486	0.67	0.439	0.801	1.368	0.71	0.545	0.762	0.673
	160	1.876	1.68	0.361	0.45	0.618	0.428	0.764	1.444	0.659	0.492	0.717	0.662
	170	1.995	1.736	0.348	0.448	0.585	0.408	0.733	1.514	0.675	0.464	0.742	0.661
	180	2.044	1.828	0.335	0.384	0.507	0.382	0.702	1.599	0.595	0.443	0.673	0.634

## Sheet: Supplementary Figure 3
	Supplementary Figure 3a											Supplementary Figure 3b
	Time (min)	pBAD24	Beihai2	Beihai5	Beihai7	Beihai9_1	GALQ01091402_4	EMS003	ESE029	ESO003		Time (min)	pBAd24	Beihai15	Beihai22	EMM000	EMS016	ESE001	ESE027	AVE017	Wenzhou6_1
	0	0.216	0.242	0.208	0.203	0.21	0.201	0.223	0.213	0.226		0	0.213	0.235	0.218	0.2	0.207	0.222	0.227	0.184	0.2
	20	0.32	0.346	0.302	0.256	0.302	0.308	0.316	0.306	0.326		20	0.321	0.346	0.316	0.28	0.272	0.33	0.345	0.284	0.291
	30	0.42	0.43	0.355	0.305	0.35	0.368	0.396	0.375	0.396		30	0.385	0.406	0.402	0.35	0.327	0.4	0.386		0.35
	40	0.522	0.524	0.433	0.358	0.433	0.448	0.484	0.432	0.49		40	0.503	0.495	0.468	0.42	0.405	0.487	0.474	0.495	0.427
	50	0.635	0.624	0.541	0.442	0.515	0.567	0.592	0.526	0.581		50	0.64	0.6	0.561	0.508	0.492	0.61	0.565	0.591	0.51
	60	0.725	0.704	0.63	0.525	0.577	0.658	0.678	0.557	0.634		60	0.674	0.698	0.646	0.594	0.603	0.708	0.674	0.689	0.631
	70	0.85	0.762	0.665	0.578	0.59	0.7	0.715	0.528	0.65		70	0.818	0.77	0.651	0.569	0.589	0.782	0.736	0.757	0.69
	80	0.914	0.812	0.679	0.583	0.555	0.703	0.675	0.52	0.702		80	0.844	0.73	0.637	0.554	0.55	0.836	0.762	0.733	0.685
	90	1.054	0.802	0.705	0.57	0.517	0.708	0.68	0.502	0.737		90	0.953	0.745	0.637	0.568	0.514	0.91	0.788	0.533	0.671
	100	1.18	0.772	0.729	0.583	0.494	0.721	0.646	0.478	0.783		100	1.043	0.735	0.633	0.554	0.478	0.983	0.83	0.428	0.665
	110	1.296	0.772	0.785	0.567	0.462	0.729	0.645	0.45	0.813		110	1.194	0.708	0.633	0.542	0.43	0.983	0.854	0.369	0.673
	120	1.443	0.747	0.845	0.572	0.43	0.755	0.642	0.45	0.838		120	1.282	0.713	0.619	0.55	0.378	1.035	0.857	0.336	0.658
	130	1.58	0.715	0.896	0.571	0.41	0.745	0.615	0.428	0.857		130	1.426	0.694	0.618	0.532	0.364	1.037	0.916	0.315	0.64
	140	1.68	0.708	0.949	0.57	0.39	0.757	0.606	0.414	0.855		140	1.558	0.702	0.603	0.508	0.346	1.032	0.917	0.296	0.636
	150	1.794	0.69	0.997	0.56	0.39	0.778	0.579	0.392	0.858		150	1.66	0.652	0.602	0.506	0.337	1.002	0.945		0.64
	160	1.88	0.661	1.052	0.538	0.373	0.782	0.579	0.388	0.836		160	1.81	0.658	0.601	0.506	0.324	0.977	0.981		0.624
	170	1.972	0.626	1.052	0.532	0.357	0.792	0.568	0.375	0.835		170	1.902	0.64	0.602	0.504	0.312	0.942	1.004		0.626
	180	2.042	0.611	1.078	0.526	0.359	0.784	0.559	0.368	0.828		180	1.982	0.649	0.585	0.503	0.301	0.894	1.04		0.626
	Supplementary Figure 3c
	Time (min0	pBAD24	Beihai13_3	Beihai32	ESE000_1	ESE011	ESE058_1	AIN003_2	Sanxia_ORF4	GALQ01085289_1	Wenzhou1_2		Supplementary Figure 3d
	0	0.229	0.235	0.239	0.208	0.18	0.218	0.217	0.239	0.202	0.209		Time (min)	pBAD24	Beihai8	Beihai34	AIN002	Changjiang3	Wenling2	Hubei12	ESE018	Beihai35_2
	20	0.377	0.347	0.338	0.318	0.35	0.317	0.358	0.255	0.275	0.342		0	0.261	0.266	0.213	0.247	0.252	0.26	0.287	0.266	0.263
	30	0.47	0.422	0.409	0.376	0.46	0.377	0.44	0.246	0.35	0.409		20	0.504	0.516	0.313	0.463	0.473	0.499	0.447	0.5	0.414
	40	0.574	0.51	0.503	0.436	0.58	0.468	0.513	0.243	0.38	0.503		30	0.686	0.693	0.377	0.645	0.58	0.675	0.558	0.608	0.522
	50	0.702	0.645	0.629	0.519	0.66	0.602	0.655	0.24	0.45	0.622		40	0.805	0.716	0.46	0.765	0.206	0.596	0.635	0.674	0.604
	60	0.765	0.716	0.698	0.655	0.73	0.674	0.741	0.24	0.536	0.714		50	1.03	0.769	0.537	0.847	0.07	0.51	0.732	0.665	0.678
	70	0.886	0.795	0.803	0.643	0.72	0.756	0.791	0.238	0.579	0.785		60	1.295	0.81	0.638	1.04		0.462	0.785	0.654	0.726
	80	0.982	0.88	0.872	0.672	0.62	0.79	0.834	0.246	0.605	0.875		70	1.543	0.802	0.696	1.25		0.42	0.821	0.642	0.757
	90	1.14	0.918	0.92	0.722	0.45	0.782	0.685	0.225	0.59	0.915		80	1.816	0.805	0.788	1.436	0.063	0.383	0.853	0.64	0.778
	100	1.27	0.998	0.973	0.735	0.32	0.779	0.565	0.217	0.59	0.983		90	1.958	0.77	0.824	1.442		0.335	0.876	0.647	0.8
	110	1.39	1.074	1.062	0.765	0.28	0.736	0.524	0.213	0.595	0.989		100	2.078	0.769	0.814	1.243		0.299	0.872	0.63	0.834
	120	1.52	1.13	1.12	0.811	0.27	0.709	0.503	0.217	0.59	0.986		110	2.181	0.775	0.8	0.968		0.277	0.845	0.616	0.827
	130	1.665	1.18	1.214	0.863	0.23	0.684	0.507	0.207	0.586	0.98		120	2.254	0.745	0.757	0.873		0.249	0.807	0.592	0.84
	140	1.789	1.233	1.281	0.884	0.22	0.653	0.506	0.208	0.587	1.009		130	2.33	0.706	0.796	0.715		0.225	0.775	0.579	0.86
	150	1.889	1.271	1.377	0.912	0.24	0.629	0.518	0.206	0.585	1.025		140	2.38	0.7	0.798	0.66		0.206	0.739	0.578	0.882
	160	1.984	1.324	1.448	0.939		0.622	0.534	0.21	0.584	1.029		150	2.405	0.665	0.764	0.661		0.186	0.715	0.57	0.9
	170	2.078	1.349	1.516	0.953		0.606	0.527	0.198	0.592	1.032		160	2.464	0.668	0.78	0.631		0.178	0.685	0.57	0.905
	180	2.147	1.388	1.586	0.988		0.598	0.505	0.208	0.59	1.056		170	2.477	0.63	0.79	0.636		0.154	0.658	0.57	0.918
													180	2.476	0.656	0.791	0.583		0.146	0.637	0.57	0.917
